# Supplementary material for: EST-derived SSR markers used as anchor loci for the construction of a consensus linkage map in ryegrass (Lolium spp.)
Source: BMC Plant Biol. 2010 Aug 16;10:177. doi: 10.1186/1471-2229-10-177 (PMC3095307; doi:10.1186/1471-2229-10-177)
Supplement: Additional file 1 — Detailed mapping information of EST-SSR markers. This table originally published by Studer et al. [37], was supplemented with detailed mapping information such as the linkage group where the markers map to, the map position in each mapping population and the information, if a marker was used as an anchor or a fixed order anchor locus. [file 1471-2229-10-177-S1.XLS]

## Sheet: BMC Plant Biology
Marker name	Lolium LG	VrnA [cM]	Xtg-ART [cM]	lpOA [cM]	pop 8490 FL42 [cM]	pop 8490 FC61 [cM]	F2 Biomass [cM]	ZX (LTS1) [cM]	ZX (DH) [cM]	ILGI [cM]	WSC [cM]	Anchor marker	Fixed order anchor loci	EST accession number	Sequence name	Primer sequences 5'-3'	Tm	Motif	Expected product size	Number of alleles in VrnA	Best significant BLASTX hit	e-value	Gene annotation
G01_001	7			21.1	105.4	62.6						yes		(ES700449)	vr_002b_e09	F1 - AGGGAAAGCGAAAAACCCTA	60.07	(CCA)5	361		NP_001059438.1	1e-110	Os07g0408700 [Oryza sativa (japonica cultivar-group)] / Spermidine synthase 1 (Putrescine aminopropyltransferase 1) (SPDSY 1) / spermidine synthase 1 [Oryza sativa (japonica cultivar-group)] / spermidine synthase 1 [Oryza sativa (japonica cultivar-group)] / Os07g0408700 [Oryza sativa (japonica cultivar-group)]
G01_001	7			21.1	105.4	62.6						yes		(ES700449)	vr_002b_e09	R1 - GTCGAGGACTGGAAAACCAA	60.09	(CCA)5	361		NP_001059438.1	1e-110	Os07g0408700 [Oryza sativa (japonica cultivar-group)] / Spermidine synthase 1 (Putrescine aminopropyltransferase 1) (SPDSY 1) / spermidine synthase 1 [Oryza sativa (japonica cultivar-group)] / spermidine synthase 1 [Oryza sativa (japonica cultivar-group)] / Os07g0408700 [Oryza sativa (japonica cultivar-group)]
G01_002	6	27.8		68.4								yes		(ES700445)	vr_002b_c08	F1 - CAAGACCAAACCGAGAGAGG	59.84	(AG)7	201	2	EAY87839.1	3e-60	hypothetical protein OsI_009072 [Oryza sativa (indica cultivar-group)] / hypothetical protein OsJ_008400 [Oryza sativa (japonica cultivar-group)]
G01_002	6	27.8		68.4								yes		(ES700445)	vr_002b_c08	R1 - TCTCCTCCTCGACTTCCAGA	60.06	(AG)7	201	2	EAY87839.1	3e-60	hypothetical protein OsI_009072 [Oryza sativa (indica cultivar-group)] / hypothetical protein OsJ_008400 [Oryza sativa (japonica cultivar-group)]
G01_007	3	6.5				4.9						yes	yes	(EY458052)	ve_005c_b02	F1 - CCTCAGCAGCAGTTACAGCA	60.35	(GCA)5	210	2	BAD61300.1	3e-19	unknown protein [Oryza sativa (japonica cultivar-group)] / hypothetical protein OsJ_000296 [Oryza sativa (japonica cultivar-group)]
G01_007	3	6.5				4.9						yes	yes	(EY458052)	ve_005c_b02	R1 - GGCTGGGTTGTGAATGAAGT	59.97	(GCA)5	210	2	BAD61300.1	3e-19	unknown protein [Oryza sativa (japonica cultivar-group)] / hypothetical protein OsJ_000296 [Oryza sativa (japonica cultivar-group)]
G01_010	7		95.489				71					yes		(ES700255)	ve_002a_h03	F1 - AGAAAGCACCAGCAAAGGAA	59.99	(CTG)5	262		EAZ05877.1	2e-23	hypothetical protein OsI_027109 [Oryza sativa (indica cultivar-group)]
G01_010	7		95.489				71					yes		(ES700255)	ve_002a_h03	R1 - GGTGGCTCTTCCTCACTGTC	59.84	(CTG)5	262		EAZ05877.1	2e-23	hypothetical protein OsI_027109 [Oryza sativa (indica cultivar-group)]
G01_011														(ES700254)	ve_002a_f08	F1 - TCATCAGCTACCCCATCTCC	60.03	(AAG)5	332		ABG57075.1	1e-113	heat shock protein 90 [Triticum aestivum] / heat shock protein 90 [Triticum aestivum]
G01_011														(ES700254)	ve_002a_f08	R1 - GCCTTGAACTCAAGCTGACC	60	(AAG)5	332		ABG57075.1	1e-113	heat shock protein 90 [Triticum aestivum] / heat shock protein 90 [Triticum aestivum]
G01_013	4		132.141									no		(ES700208)	sb_007c_g04	F1 - AGGAGGATGTTGGCATGAAG	60.07	(AG)6	180		AAD30429.1	2e-14	40S ribosomal protein S3A [Avena fatua]
G01_013	4		132.141									no		(ES700208)	sb_007c_g04	R1 - GGGAAGTTCACGACATCCAC	60.37	(AG)6	180		AAD30429.1	2e-14	40S ribosomal protein S3A [Avena fatua]
G01_020														(ES700119)	sb_002d_e02	F1 - TCTCATTGTGTTCGCTGTCC	59.84	(CGG)5tggtggaggcggtggcggctacca(CGG)5	395
G01_020														(ES700119)	sb_002d_e02	R1 - ACTGGCCGGTACTCAGTTGT	59.65	(CGG)5tggtggaggcggtggcggctacca(CGG)5	395
G01_021														(ES700093)	sb_001b_e05	F1 - GGAAACCGCAAAAGAGGAAT	60.43	(GCC)5	209		NP_001047463.1	1e-72	Os02g0621700 [Oryza sativa (japonica cultivar-group)] / Succinyl-CoA ligase [GDP-forming] beta-chain, mitochondrial precursor (Succinyl-CoA synthetase, beta chain) (SCS-beta) / putative succinyl-CoA ligase (GDP-forming) beta-chain, mitochondrial precursor [Oryza sativa (japonica cultivar-group)] / Os02g0621700 [Oryza sativa (japonica cultivar-group)] / hypothetical protein OsI_007968 [Oryza sativ…
G01_021														(ES700093)	sb_001b_e05	R1 - CCCTGGTACTCGTGGATGTT	59.84	(GCC)5	209		NP_001047463.1	1e-72	Os02g0621700 [Oryza sativa (japonica cultivar-group)] / Succinyl-CoA ligase [GDP-forming] beta-chain, mitochondrial precursor (Succinyl-CoA synthetase, beta chain) (SCS-beta) / putative succinyl-CoA ligase (GDP-forming) beta-chain, mitochondrial precursor [Oryza sativa (japonica cultivar-group)] / Os02g0621700 [Oryza sativa (japonica cultivar-group)] / hypothetical protein OsI_007968 [Oryza sativ…
G01_022	2		72.943									no		(ES700092)	sb_001b_b11	F1 - GCCTAAGCGTTCCATTTCAT	59.19	(TCT)5	168
G01_022	2		72.943									no		(ES700092)	sb_001b_b11	R1 - GCATGAAGCAGCTGAAACAA	60.14	(TCT)5	168
G01_024	4	12.6		9.8								yes		(ES699910)	rg6_014d_c08	F1 - AAGTTCCCGTTGGAGGATCT	59.93	(CCA)5	332	2	EAY92164.1	1e-37	hypothetical protein OsI_013397 [Oryza sativa (indica cultivar-group)]
G01_024	4	12.6		9.8								yes		(ES699910)	rg6_014d_c08	R1 - ATGCCGACATTAGGAACCAC	59.82	(CCA)5	332	2	EAY92164.1	1e-37	hypothetical protein OsI_013397 [Oryza sativa (indica cultivar-group)]
G01_025	1	41.2										no		(ES699924)	rg6_014c_c05	F1 - GCTTTGCAGACGAAGGTCTC	60.14	(AAT)4	160	2
G01_025	1	41.2										no		(ES699924)	rg6_014c_c05	R1 - GGCACAGAACCGTTGCTAAT	60.14	(AAT)4	160	2
G01_027	6	25.8	92.6		62.3							yes	yes	(ES699978)	rg6_009d_d01	F1 - CACGTAATTTCGTCGTCCAT	58.5	(AT)6	165	2
G01_027	6	25.8	92.6		62.3							yes	yes	(ES699978)	rg6_009d_d01	R1 - CATGCGGTCCGTCTTTATTT	59.96	(AT)6	165	2
G01_028														(ES699944)	rg6_009d_c10	F1 - GGAACATCAAGGTGTGTAGTGG	59.38	(CTA)5	159
G01_028														(ES699944)	rg6_009d_c10	R1 - GACGTCGAGAGCAACTTTGT	58.09	(CTA)5	159
G01_031	1	27.8	64.087									yes	yes	(ES699945)	rg6_001_f11	F1 - ATGAACACCCAGGATTGGAA	60.17	(ATG)6	329	2	EAY98986.1	8e-18	hypothetical protein OsI_020219 [Oryza sativa (indica cultivar-group)]
G01_031	1	27.8	64.087									yes	yes	(ES699945)	rg6_001_f11	R1 - TGTATGCAGCTCAGGGTTTG	59.86	(ATG)6	329	2	EAY98986.1	8e-18	hypothetical protein OsI_020219 [Oryza sativa (indica cultivar-group)]
G01_033	5	64.2										no		(ES699868)	rg5_006c_f03	F1 - ATTAATCGCCCTCGTTCAAA	59.55	(TGA)5	254	2	ABA91631.2	1e-14	Fructose-bisphosphate aldolase, chloroplast precursor, putative, expressed [Oryza sativa (japonica cultivar-group)]
G01_033	5	64.2										no		(ES699868)	rg5_006c_f03	R1 - AAAATCCACGGGTCACACAT	60.1	(TGA)5	254	2	ABA91631.2	1e-14	Fructose-bisphosphate aldolase, chloroplast precursor, putative, expressed [Oryza sativa (japonica cultivar-group)]
G01_034														(ES699857)	rg4_001_c10	F1 - TCCGTCTTAGCCCCTAGGAT	60.05	(GAC)4	381
G01_034														(ES699857)	rg4_001_c10	R1 - GAGCAAATGTTCACCAAGCA	59.85	(GAC)4	381
G01_035	6				30							no		(ES699755)	rg3_015d_a01	F1 - CACTTGCCAGTGGTAGCAGA	60.05	(AGA)4	278
G01_035	6				30							no		(ES699755)	rg3_015d_a01	R1 - CTTAGTGCGAGCAACACCAA	60.05	(AGA)4	278
G01_036														(ES699825)	rg3_014a_b09	F1 - TTGAGTGTCCTTGTCGCTTG	60.02	(TCC)4	346		ABO32802.1	8e-46	Ca2+/H+-exchanging protein [Hordeum vulgare subsp. vulgare]
G01_036														(ES699825)	rg3_014a_b09	R1 - GGCTACAGGCTCGAACAGTC	60.02	(TCC)4	346		ABO32802.1	8e-46	Ca2+/H+-exchanging protein [Hordeum vulgare subsp. vulgare]
G01_037	4	16.7	34.324			119.8						yes	yes	(ES699806)	rg3_012b_h12	F1 - CAAGGCTTTGCATCTGTGAA	59.99	(GA)6	226	2
G01_037	4	16.7	34.324			119.8						yes	yes	(ES699806)	rg3_012b_h12	R1 - TCGGGAGAACTGGAAACAAC	60.09	(GA)6	226	2
G01_038	6	0										no		(ES699804)	rg3_011b_c11	F1 - AAGAGCCTGATTTGCCAAGA	59.96	(GTA)6	373		AAN78327.1	9e-37	ATP-dependent Clp protease ATP-binding subunit precursor [Oryza sativa (indica cultivar-group)]
G01_038	6	0										no		(ES699804)	rg3_011b_c11	R1 - GGGACGAATTCTCTGGAGTG	59.65	(GTA)6	373		AAN78327.1	9e-37	ATP-dependent Clp protease ATP-binding subunit precursor [Oryza sativa (indica cultivar-group)]
G01_039	2						47.5			49.9		yes		(ES699810)	rg3_010d_g04	F1 - GATTGCAGCCAAGGTTGATT	60.08	(AC)6	216
G01_039	2						47.5			49.9		yes		(ES699810)	rg3_010d_g04	R1 - AGGGGACGATCATGAACAAG	59.93	(AC)6	216
G01_040	2					0				98.5		yes		(ES699814)	rg3_010b_e05	F1 - CAAGATGCATGGATGGAATG	59.88	(GT)7	209
G01_040	2					0				98.5		yes		(ES699814)	rg3_010b_e05	R1 - GCATGTGACAGACACGACCT	59.74	(GT)7	209
G01_043	2	22.9			138.7							yes		(ES699796)	rg3_008c_a04	F1 - AGCCGCTCAACTTTGAAGAA	60.13	(AG)9ataa(AG)10	247	2
G01_043	2	22.9			138.7							yes		(ES699796)	rg3_008c_a04	R1 - TTGGTGGTGGTGAAGTTGAA	59.98	(AG)9ataa(AG)10	247	2
G01_044	3	38.2				86.5						yes		(ES699788)	rg3_005b_d10	F1 - ACCATTGCAGGGATCAAAGA	60.46	(GAT)5	327	3	EAY73604.1	2e-78	hypothetical protein OsI_001451 [Oryza sativa (indica cultivar-group)]
G01_044	3	38.2				86.5						yes		(ES699788)	rg3_005b_d10	R1 - ATTATGCCCCCTCTGAGCTT	60.06	(GAT)5	327	3	EAY73604.1	2e-78	hypothetical protein OsI_001451 [Oryza sativa (indica cultivar-group)]
G01_045	5	83.3										no		(ES699707)	rg2_003_g06	F1 - TGCTAAAACAGCAGCCAATG	60.01	(GAT)5	377	2	NP_001067340.1	2e-55	Os12g0631100 [Oryza sativa (japonica cultivar-group)] / RAB5A protein [Oryza sativa (indica cultivar-group)] / Ras-related protein RHN1, putative, expressed [Oryza sativa (japonica cultivar-group)] / Os12g0631100 [Oryza sativa (japonica cultivar-group)]
G01_045	5	83.3										no		(ES699707)	rg2_003_g06	R1 - TTGAACATGGGAATGCACTG	60.52	(GAT)5	377	2	NP_001067340.1	2e-55	Os12g0631100 [Oryza sativa (japonica cultivar-group)] / RAB5A protein [Oryza sativa (indica cultivar-group)] / Ras-related protein RHN1, putative, expressed [Oryza sativa (japonica cultivar-group)] / Os12g0631100 [Oryza sativa (japonica cultivar-group)]
G01_046	7	16.5		0	110							yes	yes	(ES699704)	rg2_001_e12	F1 - GTTACACACTCGGCACATGG	60.03	(AT)7(ATAC)5	235
G01_046	7	16.5		0	110							yes	yes	(ES699704)	rg2_001_e12	R1 - TTCAGAGCCCCTCTGTCATT	59.8	(AT)7(ATAC)5	235
G01_047	6	50.8	123.251		106.4							yes	yes	(ES699598)	rg1_010a_e01	F1 - CCCCAGAGCATCCCATAATA	59.74	(GT)7	150	3
G01_047	6	50.8	123.251		106.4							yes	yes	(ES699598)	rg1_010a_e01	R1 - CCACGGAAAGCTAGGACTTG	59.87	(GT)7	150	3
G01_048	6	7	25.826	13.2								yes		(ES699573)	rg1_005d_e08	F1 - TGGTCATTGCCAGCATCTAC	59.68	(GAA)4	241	2	EAZ22176.1	1e-100	hypothetical protein OsJ_005659 [Oryza sativa (japonica cultivar-group)]
G01_048	6	7	25.826	13.2								yes		(ES699573)	rg1_005d_e08	R1 - TCATTAGGGCTTGGGAACTG	60.07	(GAA)4	241	2	EAZ22176.1	1e-100	hypothetical protein OsJ_005659 [Oryza sativa (japonica cultivar-group)]
G01_053	3					91						no		(ES699500)	r_011a_a10	F1 - GAAAAGGTTGGGGGTTTGTT	60.07	(CGG)5	230	3	NP_001056102.1	3e-93	Os05g0526400 [Oryza sativa (japonica cultivar-group)] / unknown protein [Oryza sativa (japonica cultivar-group)] / Os05g0526400 [Oryza sativa (japonica cultivar-group)] / hypothetical protein OsJ_018486 [Oryza sativa (japonica cultivar-group)]
G01_053	3					91						no		(ES699500)	r_011a_a10	R1 - CGAAGAGGCGGTAGATCTTG	59.97	(CGG)5	230	3	NP_001056102.1	3e-93	Os05g0526400 [Oryza sativa (japonica cultivar-group)] / unknown protein [Oryza sativa (japonica cultivar-group)] / Os05g0526400 [Oryza sativa (japonica cultivar-group)] / hypothetical protein OsJ_018486 [Oryza sativa (japonica cultivar-group)]
G01_054	2	103.2	43.354	28.5	43.7	133.9						yes	yes	(ES699490)	r_010b_e06	F1 - AGACCAGCACGAGGTGAAGT	59.91	(TGG)5	324	2	EAY95192.1	1e-18	hypothetical protein OsI_016425 [Oryza sativa (indica cultivar-group)]
G01_054	2	103.2	43.354	28.5	43.7	133.9						yes	yes	(ES699490)	r_010b_e06	R1 - TGCATGCTAATTCCAGGTTG	59.69	(TGG)5	324	2	EAY95192.1	1e-18	hypothetical protein OsI_016425 [Oryza sativa (indica cultivar-group)]
G01_055														(ES699481)	r_010a_d09	F1 - AGAGAGCTCGAATCGTCGTC	59.71	(CT)6	188		NP_001064501.1	6e-41	Os10g0389500 [Oryza sativa (japonica cultivar-group)] / expressed protein [Oryza sativa (japonica cultivar-group)] / Os10g0389500 [Oryza sativa (japonica cultivar-group)]
G01_055														(ES699481)	r_010a_d09	R1 - ATGAAACGGGTGGAGATTCA	60.32	(CT)6	188		NP_001064501.1	6e-41	Os10g0389500 [Oryza sativa (japonica cultivar-group)] / expressed protein [Oryza sativa (japonica cultivar-group)] / Os10g0389500 [Oryza sativa (japonica cultivar-group)]
G01_056														(EY458000)	r_008a_c04	F1 - ACTCTCCGGACCAGACACAG	60.31	(TCC)4	281		NP_001063521.1	4e-42	Os09g0486500 [Oryza sativa (japonica cultivar-group)] / Zinc finger A20 and AN1 domain-containing stress-associated protein 1 (OsSAP1) (Multiple stress-responsive zinc finger protein ISAP1) (OsiSAP1) / multiple stress-responsive zinc-finger protein [Oryza sativa (indica cultivar-group)] / multiple stress-associated zinc-finger protein [Oryza sativa (indica cultivar-group)] / Os09g0486500 [Oryza s…
G01_056														(EY458000)	r_008a_c04	R1 - ATAGCTCAACCTGCGTAGCC	59.5	(TCC)4	281		NP_001063521.1	4e-42	Os09g0486500 [Oryza sativa (japonica cultivar-group)] / Zinc finger A20 and AN1 domain-containing stress-associated protein 1 (OsSAP1) (Multiple stress-responsive zinc finger protein ISAP1) (OsiSAP1) / multiple stress-responsive zinc-finger protein [Oryza sativa (indica cultivar-group)] / multiple stress-associated zinc-finger protein [Oryza sativa (indica cultivar-group)] / Os09g0486500 [Oryza s…
G01_059	3				57							no		(EY457994)	r_006d_g08	F1 - GACATTGGGGGTACATGGAG	60.05	(CTG)4	210		NP_001042584.1	3e-53	Os01g0248500 [Oryza sativa (japonica cultivar-group)] / putative pathogenesis related protein [Oryza sativa (japonica cultivar-group)] / putative pathogenesis related protein [Oryza sativa (japonica cultivar-group)] / Os01g0248500 [Oryza sativa (japonica cultivar-group)]
G01_059	3				57							no		(EY457994)	r_006d_g08	R1 - CTTTCATCATTGGGCAACCT	59.93	(CTG)4	210		NP_001042584.1	3e-53	Os01g0248500 [Oryza sativa (japonica cultivar-group)] / putative pathogenesis related protein [Oryza sativa (japonica cultivar-group)] / putative pathogenesis related protein [Oryza sativa (japonica cultivar-group)] / Os01g0248500 [Oryza sativa (japonica cultivar-group)]
G01_063	1	26.1										no		(EY457990)	r_005d_g02	F1 - GTGGTGCAGTTTGGTCAATG	60.01	(TA)6	373	2	EAZ32936.1	6e-25	hypothetical protein OsJ_016419 [Oryza sativa (japonica cultivar-group)]
G01_063	1	26.1										no		(EY457990)	r_005d_g02	R1 - GACGCAACAAAACTTGTGGA	59.74	(TA)6	373	2	EAZ32936.1	6e-25	hypothetical protein OsJ_016419 [Oryza sativa (japonica cultivar-group)]
G01_068	1				42.5							no		(ES699326)	r_003d_a11	F1 - GCATCCATGTCTCCAAGGAA	61.02	(CAG)5	313	2	NP_001064508.1	7e-36	Os10g0391100 [Oryza sativa (japonica cultivar-group)] / Os10g0391100 [Oryza sativa (japonica cultivar-group)]
G01_068	1				42.5							no		(ES699326)	r_003d_a11	R1 - TAGGCCCCATCATCAGTTTC	59.89	(CAG)5	313	2	NP_001064508.1	7e-36	Os10g0391100 [Oryza sativa (japonica cultivar-group)] / Os10g0391100 [Oryza sativa (japonica cultivar-group)]
G01_073	4	32.2	30.4		94							yes	yes	(ES699298)	r_002b_d11	F1 - TAGCCAGACAGCCTTCGTCT	60.16	(GGC)6	384	2
G01_073	4	32.2	30.4		94							yes	yes	(ES699298)	r_002b_d11	R1 - GGAGGAGCCACAGTCACATT	60.12	(GGC)6	384	2
G01_075	4*	38.1			126.2							yes		(ES699284)	r_001d_f10	F1 - ATAGACGAGGTCGGGTTCCT	59.96	(TGC)4	294	2	NP_001043891.1	1e-89	Os01g0684200 [Oryza sativa (japonica cultivar-group)] / unknown protein [Oryza sativa (japonica cultivar-group)] / unknown protein [Oryza sativa (japonica cultivar-group)] / Os01g0684200 [Oryza sativa (japonica cultivar-group)]
G01_075	4*	38.1			126.2							yes		(ES699284)	r_001d_f10	R1 - CGCTGATAGCACCTTCTTCC	59.98	(TGC)4	294	2	NP_001043891.1	1e-89	Os01g0684200 [Oryza sativa (japonica cultivar-group)] / unknown protein [Oryza sativa (japonica cultivar-group)] / unknown protein [Oryza sativa (japonica cultivar-group)] / Os01g0684200 [Oryza sativa (japonica cultivar-group)]
G01_079	1		18.497									no		(EY457968)	r_001d_a01	F1 - GTCACTCCCATTCCCTACGA	59.93	(ATG)4	339		AAC78102.1	3e-65	60S ribosomal protein L21 [Oryza sativa]
G01_079	1		18.497									no		(EY457968)	r_001d_a01	R1 - GATAGCTGATAGCACCGAACG	59.88	(ATG)4	339		AAC78102.1	3e-65	60S ribosomal protein L21 [Oryza sativa]
G01_080	5	0.5	103.648		0							yes	yes	(ES699275)	r_001c_f06	F1 - TCTGCAACTTGCGTTGTTTC	60.03	(CTC)6	272	3
G01_080	5	0.5	103.648		0							yes	yes	(ES699275)	r_001c_f06	R1 - GCCGTAAAAGACCGTTGTGT	60.04	(CTC)6	272	3
G01_081	6		20.85									no		(ES699272)	r_001c_b08	F1 - CTGCCCTTCGATCTGAACAT	60.22	(CGA)5	166		EAY84550.1	3e-17	hypothetical protein OsI_005783 [Oryza sativa (indica cultivar-group)]
G01_081	6		20.85									no		(ES699272)	r_001c_b08	R1 - ATCAGTCCAGGAGCAGGAAG	59.4	(CGA)5	166		EAY84550.1	3e-17	hypothetical protein OsI_005783 [Oryza sativa (indica cultivar-group)]
G01_083														(ES699242)	p_001b_h02	F1 - GAATCCACCTCCTCCTTTCC	59.87	(CCT)5	161		EAZ24909.1	3e-76	hypothetical protein OsJ_008392 [Oryza sativa (japonica cultivar-group)]
G01_083														(ES699242)	p_001b_h02	R1 - GATCAGGTCGGATTGATCGT	59.89	(CCT)5	161		EAZ24909.1	3e-76	hypothetical protein OsJ_008392 [Oryza sativa (japonica cultivar-group)]
G01_084														(ES699238)	p_001b_c10	F1 - AGCTCGCAGCACACACAC	59.75	(AC)6	152		P14948	7e-50	MPAL3_LOLPR Pollen allergen Lol p 3 (Lol p III) / grass pollen allergen Lol p 3 [Lolium perenne]
G01_084														(ES699238)	p_001b_c10	R1 - GTCAGAACCCTTCTCCACCA	60.09	(AC)6	152		P14948	7e-50	MPAL3_LOLPR Pollen allergen Lol p 3 (Lol p III) / grass pollen allergen Lol p 3 [Lolium perenne]
G01_086	6	15.4	55.843									yes		(ES699167)	gsa_007b_e06	F1 - GGAGATGGCACTCTCTCGTC	59.95	(GCCG)4	308		NP_001047493.1	9e-25	Os02g0629800 [Oryza sativa (japonica cultivar-group)] / putative defensin [Oryza sativa (japonica cultivar-group)] / Os02g0629800 [Oryza sativa (japonica cultivar-group)]
G01_086	6	15.4	55.843									yes		(ES699167)	gsa_007b_e06	R1 - CGATCCAACGGAGGAACTAA	60.07	(GCCG)4	308		NP_001047493.1	9e-25	Os02g0629800 [Oryza sativa (japonica cultivar-group)] / putative defensin [Oryza sativa (japonica cultivar-group)] / Os02g0629800 [Oryza sativa (japonica cultivar-group)]
G01_088														(ES699146)	gsa_006a_d02	F1 - TGCATTCTGCTGATGCTTTC	60.1	(CCA)4	311		AAS48158.1	9e-22	putative Bowman Birk trypsin inhibitor [Aegilops tauschii]
G01_088														(ES699146)	gsa_006a_d02	R1 - TTGTTATCCTCGACGGTGGT	60.38	(CCA)4	311		AAS48158.1	9e-22	putative Bowman Birk trypsin inhibitor [Aegilops tauschii]
G01_090	7	47.9	93.844	21.1	115.5							yes		(ES699128)	gsa_005b_e11	F1 - ACAACAAGAAGAGCCGCATC	60.41	(CCG)5	365	2	P02275	8e-43	H2A1_WHEAT Histone H2A.1 (wcH2A-9) / protein H2A [Triticum aestivum] / histone H2A:ISOTYPE=9
G01_090	7	47.9	93.844	21.1	115.5							yes		(ES699128)	gsa_005b_e11	R1 - ACTCGGGACCAAATCACAAC	59.83	(CCG)5	365	2	P02275	8e-43	H2A1_WHEAT Histone H2A.1 (wcH2A-9) / protein H2A [Triticum aestivum] / histone H2A:ISOTYPE=9
G01_091														(ES699121)	gsa_004d_e12	F1 - GTGCCTCTGCCAGTACAAGG	60.85	(GC)6	398		NP_001045177.1	7e-14	Os01g0914100 [Oryza sativa (japonica cultivar-group)] / hypothetical protein [Oryza sativa (japonica cultivar-group)] / hypothetical protein [Oryza sativa (japonica cultivar-group)] / Os01g0914100 [Oryza sativa (japonica cultivar-group)] / hypothetical protein OsI_004786 [Oryza sativa (indica cultivar-group)]
G01_091														(ES699121)	gsa_004d_e12	R1 - TTGCTGCAACAAAGTTGAGG	60.03	(GC)6	398		NP_001045177.1	7e-14	Os01g0914100 [Oryza sativa (japonica cultivar-group)] / hypothetical protein [Oryza sativa (japonica cultivar-group)] / hypothetical protein [Oryza sativa (japonica cultivar-group)] / Os01g0914100 [Oryza sativa (japonica cultivar-group)] / hypothetical protein OsI_004786 [Oryza sativa (indica cultivar-group)]
G01_094	5	0	64.788		0							yes	yes	(ES699103)	gsa_004a_e07	F1 - ACTCTCCCGTCGTCTCCAC	60.26	(CGC)7	188	2	NP_001062500.1	1e-27	Os08g0559200 [Oryza sativa (japonica cultivar-group)] / putative 40S ribosomal protein S25 (RPS25B) [Oryza sativa (japonica cultivar-group)] / Os08g0559200 [Oryza sativa (japonica cultivar-group)]
G01_094	5	0	64.788		0							yes	yes	(ES699103)	gsa_004a_e07	R1 - TGCTTACCCTTGCTCCACTT	59.88	(CGC)7	188	2	NP_001062500.1	1e-27	Os08g0559200 [Oryza sativa (japonica cultivar-group)] / putative 40S ribosomal protein S25 (RPS25B) [Oryza sativa (japonica cultivar-group)] / Os08g0559200 [Oryza sativa (japonica cultivar-group)]
G01_095	5	65										no		(ES699091)	gsa_003c_g11	F1 - CACTCTTCCTCCCGGATCA	61.17	(GCC)5	283	2	NP_001065632.1	3e-74	Os11g0127900 [Oryza sativa (japonica cultivar-group)] / Os12g0124200 [Oryza sativa (japonica cultivar-group)] / 40S ribosomal protein S16 / 40S ribosomal protein S16, putative, expressed [Oryza sativa (japonica cultivar-group)] / 40S ribosomal protein S16, putative, expressed [Oryza sativa (japonica cultivar-group)] / Os11g0127900 [Oryza sativa (japonica cultivar-group)] / Os12g0124200 [Oryza sat…
G01_095	5	65										no		(ES699091)	gsa_003c_g11	R1 - GGATCCTCATGTCGATGTCC	60.3	(GCC)5	283	2	NP_001065632.1	3e-74	Os11g0127900 [Oryza sativa (japonica cultivar-group)] / Os12g0124200 [Oryza sativa (japonica cultivar-group)] / 40S ribosomal protein S16 / 40S ribosomal protein S16, putative, expressed [Oryza sativa (japonica cultivar-group)] / 40S ribosomal protein S16, putative, expressed [Oryza sativa (japonica cultivar-group)] / Os11g0127900 [Oryza sativa (japonica cultivar-group)] / Os12g0124200 [Oryza sat…
G01_097	6						3.9					no		(ES699082)	gsa_003b_f03	F1 - TCCTGATCCCTATTGGCTTG	60.03	(AGCT)4	176
G01_097	6						3.9					no		(ES699082)	gsa_003b_f03	R1 - TGGTAAGCACAACGAATCCA	60.11	(AGCT)4	176
G01_098	3		33.469		159.3							yes		(ES699069)	gsa_002d_b03	F1 - GAGAAGTTCCGCAAGAGGTG	59.99	(CTC)4	168		ABD36584.1	4e-19	chloroplast 50S ribosomal protein L31 [Saccharum hybrid cultivar]
G01_098	3		33.469		159.3							yes		(ES699069)	gsa_002d_b03	R1 - GCAAGACGAAGACGAAGAGG	60.13	(CTC)4	168		ABD36584.1	4e-19	chloroplast 50S ribosomal protein L31 [Saccharum hybrid cultivar]
G02_002														(ES700443)	vr_002b_a07	F1 - ACCTCCTCCTCCTTCCCTCT	60.58	(CGC)5	310		EAZ37251.1	1e-113	hypothetical protein OsJ_020734 [Oryza sativa (japonica cultivar-group)]
G02_002														(ES700443)	vr_002b_a07	R1 - CAGCAGGATGTGCAATGTCT	59.86	(CGC)5	310		EAZ37251.1	1e-113	hypothetical protein OsJ_020734 [Oryza sativa (japonica cultivar-group)]
G02_003														(ES700440)	vr_001d_f11	F1 - GCTTCCTCCTCCTCGTTTCT	59.96	(CTC)6	150		NP_001044556.1	1e-24	Os01g0805000 [Oryza sativa (japonica cultivar-group)] / putative plastid ribosomal protein L34 precursor [Oryza sativa (japonica cultivar-group)] / Os01g0805000 [Oryza sativa (japonica cultivar-group)] / hypothetical protein OsI_004035 [Oryza sativa (indica cultivar-group)] / hypothetical protein OsJ_003695 [Oryza sativa (japonica cultivar-group)]
G02_003														(ES700440)	vr_001d_f11	R2 - CAATGATGAACCAGCGAATG	60.07	(CTC)6	150		NP_001044556.1	1e-24	Os01g0805000 [Oryza sativa (japonica cultivar-group)] / putative plastid ribosomal protein L34 precursor [Oryza sativa (japonica cultivar-group)] / Os01g0805000 [Oryza sativa (japonica cultivar-group)] / hypothetical protein OsI_004035 [Oryza sativa (indica cultivar-group)] / hypothetical protein OsJ_003695 [Oryza sativa (japonica cultivar-group)]
G02_004	7	60.1	116									yes	yes	(ES700403)	ve_008a_a06	F1 - CCGCGAGTAGAAAAAGAGGA	59.59	(CAT)5	150	2	EAZ02197.1	2e-77	hypothetical protein OsI_023429 [Oryza sativa (indica cultivar-group)]
G02_004	7	60.1	116									yes	yes	(ES700403)	ve_008a_a06	R1 - AGTGGGGGAGTTGAAAACCT	59.83	(CAT)5	150	2	EAZ02197.1	2e-77	hypothetical protein OsI_023429 [Oryza sativa (indica cultivar-group)]
G02_007														(EY458053)	ve_006a_d01	F1 - CCGAATCGACTTCCTCTTCA	60.33	(CTG)4	389
G02_007														(EY458053)	ve_006a_d01	R1 - GAAACGGCAGCAGAAAGACT	59.62	(CTG)4	389
G02_009														(ES700332)	ve_005b_g03	F1 - GATGCCACCGCAGTGTAGTA	59.75	(CCA)5tctccgatccaatc(CCG)5	322		NP_001056592.1	3e-93	Os06g0112200 [Oryza sativa (japonica cultivar-group)] / methylthioadenosine/S-adenosyl homocysteine nucleosidase [Oryza sativa (japonica cultivar-group)] / hypothetical protein [Oryza sativa (japonica cultivar-group)] / Os06g0112200 [Oryza sativa (japonica cultivar-group)] / hypothetical protein OsJ_019067 [Oryza sativa (japonica cultivar-group)]
G02_009														(ES700332)	ve_005b_g03	R2 - GTCAATGTGGAGGCCTTTGT	59.97	(CCA)5tctccgatccaatc(CCG)5	322		NP_001056592.1	3e-93	Os06g0112200 [Oryza sativa (japonica cultivar-group)] / methylthioadenosine/S-adenosyl homocysteine nucleosidase [Oryza sativa (japonica cultivar-group)] / hypothetical protein [Oryza sativa (japonica cultivar-group)] / Os06g0112200 [Oryza sativa (japonica cultivar-group)] / hypothetical protein OsJ_019067 [Oryza sativa (japonica cultivar-group)]
G02_013	3	30.5										no		(EY458048)	ve_003b_d03	F1 - AGAGGAGGAGGCCTGAAAAG	59.95	(GTT)4	183	2	NP_001042157.1	2e-23	Os01g0173100 [Oryza sativa (japonica cultivar-group)] / unknown protein [Oryza sativa (japonica cultivar-group)] / Os01g0173100 [Oryza sativa (japonica cultivar-group)] / hypothetical protein OsJ_000554 [Oryza sativa (japonica cultivar-group)]
G02_013	3	30.5										no		(EY458048)	ve_003b_d03	R1 - CCGAAGACACGAAACAGGAT	60.11	(GTT)4	183	2	NP_001042157.1	2e-23	Os01g0173100 [Oryza sativa (japonica cultivar-group)] / unknown protein [Oryza sativa (japonica cultivar-group)] / Os01g0173100 [Oryza sativa (japonica cultivar-group)] / hypothetical protein OsJ_000554 [Oryza sativa (japonica cultivar-group)]
G02_014	1		91.427									no		(ES700262)	ve_002b_h08	F1 - TTGAGCTGCGTGATCTCATC	60.1	(TG)6	288
G02_014	1		91.427									no		(ES700262)	ve_002b_h08	R1 - TCAGGCAATCACGATTATGG	59.5	(TG)6	288
G02_016	1				41.2							no		(ES700243)	ve_001c_d01	F1 - ACTCAGCGAGGGAGGAGAC	59.52	(CCG)4	207		NP_001065516.1	6e-56	Os10g0580800 [Oryza sativa (japonica cultivar-group)] / putative Clp protease [Oryza sativa] / ATP-dependent Clp protease proteolytic subunit 3, putative, expressed [Oryza sativa (japonica cultivar-group)] / Os10g0580800 [Oryza sativa (japonica cultivar-group)]
G02_016	1				41.2							no		(ES700243)	ve_001c_d01	R3 - CTCAGCTTGAGAAGGGGATG	59.94	(CCG)4	207		NP_001065516.1	6e-56	Os10g0580800 [Oryza sativa (japonica cultivar-group)] / putative Clp protease [Oryza sativa] / ATP-dependent Clp protease proteolytic subunit 3, putative, expressed [Oryza sativa (japonica cultivar-group)] / Os10g0580800 [Oryza sativa (japonica cultivar-group)]
G02_017	1	29.6	67.729									yes		(ES700234)	ve_001a_h02	F1 - CCTCATCCCAAACCCTAACC	60.55	(CCG)	152	2	EAY97646.1	5e-95	hypothetical protein OsI_018879 [Oryza sativa (indica cultivar-group)]
G02_017	1	29.6	67.729									yes		(ES700234)	ve_001a_h02	R3 - AGCTCCTTCTCCTCCCTGAC	59.95	(CCG)	152	2	EAY97646.1	5e-95	hypothetical protein OsI_018879 [Oryza sativa (indica cultivar-group)]
G02_018	4	33.8										no		(EY458040)	ve_001a_b11	F1 - ACAATGTGTTGAGGCTGCTG	59.9	(GGA)5	268	2	EAY91126.1	2e-52	hypothetical protein OsI_012359 [Oryza sativa (indica cultivar-group)]
G02_018	4	33.8										no		(EY458040)	ve_001a_b11	R1 - ATGCTGCTTTGGCAAATTCT	59.85	(GGA)5	268	2	EAY91126.1	2e-52	hypothetical protein OsI_012359 [Oryza sativa (indica cultivar-group)]
G02_019														(EY458036)	sb_006b_d02	F1 - CCCCCACTAGCATCATCAAA	60.85	(CGC)5	362		NP_001047242.1	1e-12	Os02g0581100 [Oryza sativa (japonica cultivar-group)] / Os02g0581100 [Oryza sativa (japonica cultivar-group)]
G02_019														(EY458036)	sb_006b_d02	R1 - GGTGGCGTACTTCTTCTTGG	59.73	(CGC)5	362		NP_001047242.1	1e-12	Os02g0581100 [Oryza sativa (japonica cultivar-group)] / Os02g0581100 [Oryza sativa (japonica cultivar-group)]
G02_021	5	42.8										no		(ES700163)	sb_005b_f02	F1 - CTTCCTCGCCTCCTCTCCT	61.02	(CG)6	343		NP_001063741.1	1e-110	Os09g0529100 [Oryza sativa (japonica cultivar-group)] / putative 6-phosphogluconolactonase [Oryza sativa (japonica cultivar-group)] / Os09g0529100 [Oryza sativa (japonica cultivar-group)]
G02_021	5	42.8										no		(ES700163)	sb_005b_f02	R1 - CGAGCTTGTAGTTGCTGTCG	59.81	(CG)6	343		NP_001063741.1	1e-110	Os09g0529100 [Oryza sativa (japonica cultivar-group)] / putative 6-phosphogluconolactonase [Oryza sativa (japonica cultivar-group)] / Os09g0529100 [Oryza sativa (japonica cultivar-group)]
G02_022	7	38.7										no		(ES700158)	sb_005a_b09	F1 - GGTGCTCCAATGGACAAGAT	59.93	(GTG)4	174	2
G02_022	7	38.7										no		(ES700158)	sb_005a_b09	R1 - CGCCAACAAGGAGCTCTATC	59.98	(GTG)4	174	2
G02_024	2				73.2							no		(ES700106)	sb_002a_f01	F2 - TCAGAACCCTCAGCCTCAAC	60.39	(CTG)4	225
G02_024	2				73.2							no		(ES700106)	sb_002a_f01	R2 - AGGGGGAGGCTAGACTGAAC	59.7	(CTG)4	225
G02_025	2	77.2	117.329									yes	yes	(ES700102)	sb_001d_b04	F1 - GAGTTTGAAGATCCCCGTGA	60.05	(TGG)5	223	4	AAY84884.1	1e-98	alternative splicing regulator [Triticum aestivum]
G02_025	2	77.2	117.329									yes	yes	(ES700102)	sb_001d_b04	R1 - GCCATGATGCAGAAGAAGGT	60.23	(TGG)5	223	4	AAY84884.1	1e-98	alternative splicing regulator [Triticum aestivum]
G02_027														(ES700095)	sb_001b_g12	F1 - CGCAAGACCTTCAACATCAA	59.84	(GAG)5	173
G02_027														(ES700095)	sb_001b_g12	R1 - GAACCCGACCTCGACTCTAA	59.28	(GAG)5	173
G02_029	4	34.4	67.938									yes		(ES700070)	sa_001c_b04	F2 - CTTCCAATTCCAAGCGATCT	59.27	(GTC)5	192	2
G02_029	4	34.4	67.938									yes		(ES700070)	sa_001c_b04	R2 - GCTGCCTTCTCCTTCTTGG	60.08	(GTC)5	192	2
G02_032	3	33.1	61									yes		(ES699970)	rg6_015d_e04	F1 - ATCGTGTGCCTGGAAACTG	59.69	(CAT)5	195	2
G02_032	3	33.1	61									yes		(ES699970)	rg6_015d_e04	R2 - CAAGCAGCAAAGTTGCACAT	60.06	(CAT)5	195	2
G02_033														(ES699985)	rg6_014d_e12	F1 - CTGGGAGCAGTGGTTTTGAT	60.11	(GAT)5	235	2
G02_033														(ES699985)	rg6_014d_e12	R1 - ATCATCCAGGTCAGCCGTAA	60.48	(GAT)5	235	2
G02_035	4		141.847									no		(ES700001)	rg6_011d_f08	F1 - GCGACTCTCGTTTCCTTGTC	60	(TC)7	175	2
G02_035	4		141.847									no		(ES700001)	rg6_011d_f08	R1 - CGGATTCAACTGCAATCAGA	59.8	(TC)7	175	2
G02_036														(ES699926)	rg6_006d_f01	F1 - CAGGCATGAAGGGTTCTAGC	59.84	(ATG)4	249		EAY95977.1	3e-43	hypothetical protein OsI_017210 [Oryza sativa (indica cultivar-group)]
G02_036														(ES699926)	rg6_006d_f01	R1 - CACTCATGTCCGACAACCTG	60.15	(ATG)4	249		EAY95977.1	3e-43	hypothetical protein OsI_017210 [Oryza sativa (indica cultivar-group)]
G02_037	1		62.954									no		(ES699998)	rg6_004_a05	F1 - AGGCGTCACAGTTGGAAGAG	60.44	(TA)6	194
G02_037	1		62.954									no		(ES699998)	rg6_004_a05	R1 - TCCTTTTATCGCATTCACGA	59.26	(TA)6	194
G02_039														(ES699881)	rg5_007a_b09	F1 - TGGGGCTCTCCTTGTTTATG	60.07	(GCT)4	359		NP_001055087.1	4e-93	Os05g0280200 [Oryza sativa (japonica cultivar-group)] / Ras-related protein RGP2 (GTP-binding regulatory protein RGP2) / putative GTP-binding protein Rab11 [Oryza sativa (japonica cultivar-group)] / Os05g0280200 [Oryza sativa (japonica cultivar-group)] / hypothetical protein OsI_018596 [Oryza sativa (indica cultivar-group)] / hypothetical protein OsJ_017127 [Oryza sativa (japonica cultivar-group)…
G02_039														(ES699881)	rg5_007a_b09	R1 - CAGTGTCGATGCTGATGGTC	60.28	(GCT)4	359		NP_001055087.1	4e-93	Os05g0280200 [Oryza sativa (japonica cultivar-group)] / Ras-related protein RGP2 (GTP-binding regulatory protein RGP2) / putative GTP-binding protein Rab11 [Oryza sativa (japonica cultivar-group)] / Os05g0280200 [Oryza sativa (japonica cultivar-group)] / hypothetical protein OsI_018596 [Oryza sativa (indica cultivar-group)] / hypothetical protein OsJ_017127 [Oryza sativa (japonica cultivar-group)…
G02_041	2		62.654									no		(ES699851)	rg4_001_f03	F1 - TACGGGCAGGACTACTACGG	60.15	(CGG)4	311
G02_041	2		62.654									no		(ES699851)	rg4_001_f03	R1 - CACAGGCACAACCATGAAAC	60.01	(CGG)4	311
G02_042														(ES699823)	rg3_014c_g10	F1 - GGAGGTGGATGAGGTCAAGA	60.05	(TTG)4	376		AAC83374.1	3e-18	ribulose-1,5-bisphosphate carboxylase small subunit [Avena clauda]
G02_042														(ES699823)	rg3_014c_g10	R1 - CGACTCCCGGCTGATATAAT	59.02	(TTG)4	376		AAC83374.1	3e-18	ribulose-1,5-bisphosphate carboxylase small subunit [Avena clauda]
G02_043	6	18.6		22.8			37.6					yes		(ES699729)	rg3_013a_d02	F1 - CTGACCATAAATCCCGCTGT	59.96	(TGTA)5	192		EAZ24500.1	6e-25	hypothetical protein OsJ_007983 [Oryza sativa (japonica cultivar-group)]
G02_043	6	18.6		22.8			37.6					yes		(ES699729)	rg3_013a_d02	R1 - GCTGCACTATAAGGCCAAGG	59.87	(TGTA)5	192		EAZ24500.1	6e-25	hypothetical protein OsJ_007983 [Oryza sativa (japonica cultivar-group)]
G02_044														(ES699691)	rg1_012d_c09	F1 - TGGGATACTGAGTCTGCTCGT	59.88	(TC)7	167
G02_044														(ES699691)	rg1_012d_c09	R1 - GCCGTCTAATACCCTCGTGA	60.1	(TC)7	167
G02_046														(ES699664)	rg1_011c_f05	F1 - CGCTCTGAACCCTCTGAATC	59.95	(AAT)4	307
G02_046														(ES699664)	rg1_011c_f05	R1 - CGATGCAGAGAACAAGCAAA	60.13	(AAT)4	307
G02_047	1	39	80.226									yes	yes	(ES699667)	rg1_010b_b06	F1 - GCCTTTGTCCTTGGAAATCA	60.05	(TG)11	355	3
G02_047	1	39	80.226									yes	yes	(ES699667)	rg1_010b_b06	R1 - TCCAAAACGATTCAGAAGCA	59.4	(TG)11	355	3
G02_048	7		91.638									no		(ES699641)	rg1_007b_f07	F1 - GTGTGTTCCTGTCGTGGATG	60	(GT)6	260	1
G02_048	7		91.638									no		(ES699641)	rg1_007b_f07	R1 - TGCTATGTGTTGCTCCTTGC	60.02	(GT)6	260	1
G02_049	2	95										no		(ES699689)	rg1_007a_b07	F1 - CCGGTTGACGGAGTTGTAGT	60.03	(TGTA)5	203	2
G02_049	2	95										no		(ES699689)	rg1_007a_b07	R1 - GCTTACAAGGTGCCGAAGAG	60.02	(TGTA)5	203	2
G02_053	6	0.5	41.246									yes		(ES699580)	rg1_005a_h10	F1 - GGCGTGTGACATAGGCAAT	59.54	(ATT)4	204	1
G02_053	6	0.5	41.246									yes		(ES699580)	rg1_005a_h10	R2 - AAAACCACCATCCCTATCCTG	60.06	(ATT)4	204	1
G02_056														(ES699521)	r_011d_g09	F1 - TTCATCCACTGCAAATCCAA	60.05	(CCG)5	350		NP_001051675.1	2e-29	Os03g0811800 [Oryza sativa (japonica cultivar-group)] / putative ribosomal protein [Oryza sativa (japonica cultivar-group)] / ribosomal protein L36 containing protein, expressed [Oryza sativa (japonica cultivar-group)] / Os03g0811800 [Oryza sativa (japonica cultivar-group)]
G02_056														(ES699521)	r_011d_g09	R2 - ATTCCACCCAAACAGCTCAA	60.5	(CCG)5	350		NP_001051675.1	2e-29	Os03g0811800 [Oryza sativa (japonica cultivar-group)] / putative ribosomal protein [Oryza sativa (japonica cultivar-group)] / ribosomal protein L36 containing protein, expressed [Oryza sativa (japonica cultivar-group)] / Os03g0811800 [Oryza sativa (japonica cultivar-group)]
G02_057	5	94.4										no		(ES699506)	r_011a_e05	F1 - CTGCTATCTCGGCCAGTCAT	60.38	(GCG)4	232	3
G02_057	5	94.4										no		(ES699506)	r_011a_e05	R1 - GAAAGGGATTGCATCTCGAA	60.16	(GCG)4	232	3
G02_058	1		75.094	66.7			56.1					yes	yes	(ES699496)	r_010d_b01	F1 - GCAAACGCTCACAGAAACAG	59.64	(CCG)5	215		NP_001055480.1	1e-22	Os05g0400400 [Oryza sativa (japonica cultivar-group)] / Os05g0400400 [Oryza sativa (japonica cultivar-group)]
G02_058	1		75.094	66.7			56.1					yes	yes	(ES699496)	r_010d_b01	R1 - GACCTTGTTGACGCCGTAAT	60	(CCG)5	215		NP_001055480.1	1e-22	Os05g0400400 [Oryza sativa (japonica cultivar-group)] / Os05g0400400 [Oryza sativa (japonica cultivar-group)]
G02_059														(ES699492)	r_010b_f05	F3 - GAGCCACCCTTTGTTTGTTC	59.57	(CCG)4	231		EAY73493.1	9e-82	hypothetical protein OsI_001340 [Oryza sativa (indica cultivar-group)]
G02_059														(ES699492)	r_010b_f05	R3 - CACCAGCCTCCGTAGAGAAG	60.01	(CCG)4	231		EAY73493.1	9e-82	hypothetical protein OsI_001340 [Oryza sativa (indica cultivar-group)]
G02_060														(EY458006)	r_009a_h04	F1 - CATTACGGGCTTCACCACTT	59.99	(ACA)4	247		NP_001045793.1	5e-73	Os02g0131700 [Oryza sativa (japonica cultivar-group)] / Os02g0131700 [Oryza sativa (japonica cultivar-group)]
G02_060														(EY458006)	r_009a_h04	R1 - TTCCTCGCCCCTAGTATGC	60.18	(ACA)4	247		NP_001045793.1	5e-73	Os02g0131700 [Oryza sativa (japonica cultivar-group)] / Os02g0131700 [Oryza sativa (japonica cultivar-group)]
G02_062														(ES699434)	r_008a_g07	F1 - CCGGGGATTCTTACGATTTT	60.14	(CTCTC)4	277		EAZ12520.1	2e-41	hypothetical protein OsJ_002345 [Oryza sativa (japonica cultivar-group)]
G02_062														(ES699434)	r_008a_g07	R2 - ATGGCTGTACCCTGAAGCTG	60.28	(CTCTC)4	277		EAZ12520.1	2e-41	hypothetical protein OsJ_002345 [Oryza sativa (japonica cultivar-group)]
G02_064														(ES699399)	r_006d_g01	F1 - GCTTGACGACTCCACTCTCC	59.99	(CGC)5	389		ABG79538.1	3e-91	putative E2 SUMO conjugating enzyme [Triticum turgidum subsp. durum]
G02_064														(ES699399)	r_006d_g01	R2 - AGCTGGTCTCCAACCACTGT	59.76	(CGC)5	389		ABG79538.1	3e-91	putative E2 SUMO conjugating enzyme [Triticum turgidum subsp. durum]
G02_065														(ES699388)	r_006d_b01	F1 - CCAAGCATCAACAGCAAGAA	59.99	(CAG)4	340		EAZ02123.1	4e-42	hypothetical protein OsI_023355 [Oryza sativa (indica cultivar-group)]
G02_065														(ES699388)	r_006d_b01	R1 - ACCATGAGGACGCAGAACTC	60.27	(CAG)4	340		EAZ02123.1	4e-42	hypothetical protein OsI_023355 [Oryza sativa (indica cultivar-group)]
G02_066														(ES699377)	r_006a_f05	F2 - GGGATCAAAAGCTCAACAGC	59.82	(GCC)4	332		YP_086755.1	5e-52	capsid protein [White clover cryptic virus 1] / DA-3 [Trifolium repens] / capsid protein [White clover cryptic virus 1]
G02_066														(ES699377)	r_006a_f05	R2 - GGGTGAAGCTCCAGAGAGTG	59.99	(GCC)4	332		YP_086755.1	5e-52	capsid protein [White clover cryptic virus 1] / DA-3 [Trifolium repens] / capsid protein [White clover cryptic virus 1]
G02_069	6	3.8										no		(EY457982)	r_005b_e06	F1 - GCTGCAGATGATGATGAGGA	59.91	(AGA)4	318	2	ABO15892.1	5e-65	translation initiation factor eIF5 [Triticum aestivum]
G02_069	6	3.8										no		(EY457982)	r_005b_e06	R1 - TAGGGTTGAGGAGGAGAGCA	59.94	(AGA)4	318	2	ABO15892.1	5e-65	translation initiation factor eIF5 [Triticum aestivum]
G02_070														(EY457981)	r_005b_c02	F1 - AAGGGGCTTGACATTGACAC	59.97	(TGAA)6	222		P83970	2e-87	PMA1_WHEAT Plasma membrane ATPase (Proton pump) / plasma membrane H+-ATPase [Triticum aestivum]
G02_070														(EY457981)	r_005b_c02	R1 - GACGGAAAACCGAAACCATA	59.8	(TGAA)6	222		P83970	2e-87	PMA1_WHEAT Plasma membrane ATPase (Proton pump) / plasma membrane H+-ATPase [Triticum aestivum]
G02_072														(EY457978)	r_004c_a12	F1 - ACGCCTTCACCAAGATCAAC	60.12	(GTA)4	288		CAJ86257.1	5e-52	H0801D08.15 [Oryza sativa (indica cultivar-group)] / hypothetical protein OsI_017300 [Oryza sativa (indica cultivar-group)] / hypothetical protein OsJ_015913 [Oryza sativa (japonica cultivar-group)]
G02_072														(EY457978)	r_004c_a12	R1 - AGCACACAAGCGTGTCAGTC	60.1	(GTA)4	288		CAJ86257.1	5e-52	H0801D08.15 [Oryza sativa (indica cultivar-group)] / hypothetical protein OsI_017300 [Oryza sativa (indica cultivar-group)] / hypothetical protein OsJ_015913 [Oryza sativa (japonica cultivar-group)]
G02_073														(ES699309)	r_003a_d03	F1 - ATTGGCTTCACCAATGCTTC	60.08	(GGA)5	399
G02_073														(ES699309)	r_003a_d03	R1 - CCCTCTCCAGATCCTTTTCC	60.01	(GGA)5	399
G02_074														(ES699300)	r_002b_g02	F2 - ACAACCACACGGCAAGGTA	60.02	(GCG)4	331		NP_001050548.1	1e-75	Os03g0579300 [Oryza sativa (japonica cultivar-group)] / putative ribosomal protein L19 [Oryza sativa (japonica cultivar-group)] / putative ribosomal protein L19 [Oryza sativa (japonica cultivar-group)] / 60S ribosomal protein L19-3, putative, expressed [Oryza sativa (japonica cultivar-group)] / Os03g0579300 [Oryza sativa (japonica cultivar-group)] / hypothetical protein OsJ_011072 [Oryza sativa (…
G02_074														(ES699300)	r_002b_g02	R2 - CGCATCCATAGGATCTTGGT	59.92	(GCG)4	331		NP_001050548.1	1e-75	Os03g0579300 [Oryza sativa (japonica cultivar-group)] / putative ribosomal protein L19 [Oryza sativa (japonica cultivar-group)] / putative ribosomal protein L19 [Oryza sativa (japonica cultivar-group)] / 60S ribosomal protein L19-3, putative, expressed [Oryza sativa (japonica cultivar-group)] / Os03g0579300 [Oryza sativa (japonica cultivar-group)] / hypothetical protein OsJ_011072 [Oryza sativa (…
G02_075														(ES699286)	r_001d_g12	F2 - GCCGGGTGTAGGACTGTAAA	59.99	(TAG)5	312	2
G02_075														(ES699286)	r_001d_g12	R2 - CTTCCCAAGATCACCACGAT	59.93	(TAG)5	312	2
G02_079	3	37.7										no		(ES699258)	p_002b_d07	F1 - GGAAACCAACAAGCAAGAAGA	59.35	(AG)6	172	3	NP_001042895.1	2e-94	Os01g0323100 [Oryza sativa (japonica cultivar-group)] / putative Pto kinase interactor 1 [Oryza sativa (japonica cultivar-group)] / putative Pto kinase interactor 1 [Oryza sativa (japonica cultivar-group)] / Os01g0323100 [Oryza sativa (japonica cultivar-group)] / hypothetical protein OsJ_001500 [Oryza sativa (japonica cultivar-group)]
G02_079	3	37.7										no		(ES699258)	p_002b_d07	R1 - GACCGAATCGAAATTCAGGA	60.01	(AG)6	172	3	NP_001042895.1	2e-94	Os01g0323100 [Oryza sativa (japonica cultivar-group)] / putative Pto kinase interactor 1 [Oryza sativa (japonica cultivar-group)] / putative Pto kinase interactor 1 [Oryza sativa (japonica cultivar-group)] / Os01g0323100 [Oryza sativa (japonica cultivar-group)] / hypothetical protein OsJ_001500 [Oryza sativa (japonica cultivar-group)]
G02_080	4			39.2								no		(EY457966)	p_001d_h03	F1 - CGACCACAAGGAGAAGAAGG	59.84	(CAG)5	233
G02_080	4			39.2								no		(EY457966)	p_001d_h03	R1 - GACATGTCACGCATCACACA	60.18	(CAG)5	233
G02_081	7			40.8								no		(ES699249)	p_001d_f08	F1 - GATCACCCGTCCGTCTCC	61.51	(CG)7	261		NP_001058368.1	1e-31	Os06g0679400 [Oryza sativa (japonica cultivar-group)] / putative transcription factor GAMyb [Oryza sativa (japonica cultivar-group)] / Os06g0679400 [Oryza sativa (japonica cultivar-group)]
G02_081	7			40.8								no		(ES699249)	p_001d_f08	R1 - CGATGTCGGAGCTGGTTTAT	60.1	(CG)7	261		NP_001058368.1	1e-31	Os06g0679400 [Oryza sativa (japonica cultivar-group)] / putative transcription factor GAMyb [Oryza sativa (japonica cultivar-group)] / Os06g0679400 [Oryza sativa (japonica cultivar-group)]
G02_082														(ES699239)	p_001b_d12	F1 - ACTCTACCTCCCAGGCCATT	59.96	(CGC)4	300		EAY93952.1	2e-58	hypothetical protein OsI_015185 [Oryza sativa (indica cultivar-group)]
G02_082														(ES699239)	p_001b_d12	R1 - TATTGCCATAGCGTCTGCAC	59.86	(CGC)4	300		EAY93952.1	2e-58	hypothetical protein OsI_015185 [Oryza sativa (indica cultivar-group)]
G02_085														(EY457964)	gsa_008d_h12	F1 - CATCCTGGACTTCATCGTCA	59.63	(GCAC)4	292
G02_085														(EY457964)	gsa_008d_h12	R1 - TGGCGATGTTTCACGAGTTA	60.26	(GCAC)4	292
G02_086														(ES699181)	gsa_008a_h12	F2 - GCAATGCTTCTCCATTCCAT	59.54	(CCG)5	354		EAZ09762.1	4e-14	hypothetical protein OsI_030994 [Oryza sativa (indica cultivar-group)] / hypothetical protein OsJ_028857 [Oryza sativa (japonica cultivar-group)]
G02_086														(ES699181)	gsa_008a_h12	R1 - CTTCTTGCCTTTCTCCCTCA	59.54	(CCG)5	354		EAZ09762.1	4e-14	hypothetical protein OsI_030994 [Oryza sativa (indica cultivar-group)] / hypothetical protein OsJ_028857 [Oryza sativa (japonica cultivar-group)]
G02_088														(ES699175)	gsa_008a_a05	F2 - GACCATTCCTCGCGTCAC	60.21	(CCG)7	252		P31674	4e-68	RS15_ORYSJ 40S ribosomal protein S15 / hypothetical protein OsI_024244 [Oryza sativa (indica cultivar-group)]
G02_088														(ES699175)	gsa_008a_a05	R2 - CATGGGCTTCCTCTTGAGAC	59.8	(CCG)7	252		P31674	4e-68	RS15_ORYSJ 40S ribosomal protein S15 / hypothetical protein OsI_024244 [Oryza sativa (indica cultivar-group)]
G02_091														(ES699165)	gsa_007b_d04	F1 - CACACCACCACACGAACC	59.34	(GCA)4	264		NP_001046570.1	6e-68	Os02g0284600 [Oryza sativa (japonica cultivar-group)] / putative 60S ribosomal protein L27 [Oryza sativa (japonica cultivar-group)] / putative 60S ribosomal protein L27 [Oryza sativa (japonica cultivar-group)] / Os02g0284600 [Oryza sativa (japonica cultivar-group)] / hypothetical protein OsI_006623 [Oryza sativa (indica cultivar-group)] / hypothetical protein OsJ_006089 [Oryza sativa (japonica cu…
G02_091														(ES699165)	gsa_007b_d04	R2 - ACTTCTTGGCCGTCTTCTTG	59.47	(GCA)4	264		NP_001046570.1	6e-68	Os02g0284600 [Oryza sativa (japonica cultivar-group)] / putative 60S ribosomal protein L27 [Oryza sativa (japonica cultivar-group)] / putative 60S ribosomal protein L27 [Oryza sativa (japonica cultivar-group)] / Os02g0284600 [Oryza sativa (japonica cultivar-group)] / hypothetical protein OsI_006623 [Oryza sativa (indica cultivar-group)] / hypothetical protein OsJ_006089 [Oryza sativa (japonica cu…
G02_092	3	22.1										no		(ES699159)	gsa_006d_c04	F2 - ACCAATTCCCCACCTCATCT	60.57	(AGC)5	263	2	NP_001042044.1	3e-43	Os01g0152300 [Oryza sativa (japonica cultivar-group)] / Os01g0152300 [Oryza sativa (japonica cultivar-group)]
G02_092	3	22.1										no		(ES699159)	gsa_006d_c04	R2 - AGGTCTCGACGCTCTTCTTG	59.75	(AGC)5	263	2	NP_001042044.1	3e-43	Os01g0152300 [Oryza sativa (japonica cultivar-group)] / Os01g0152300 [Oryza sativa (japonica cultivar-group)]
G02_096														(EY457949)	gsa_004a_d12	F3 - TCACCTGATCCAAATGACCA	59.89	(AGC)5	323		NP_001043153.1	4e-30	Os01g0507500 [Oryza sativa (japonica cultivar-group)] / unknown protein [Oryza sativa (japonica cultivar-group)] / Os01g0507500 [Oryza sativa (japonica cultivar-group)] / hypothetical protein OsI_002087 [Oryza sativa (indica cultivar-group)] / hypothetical protein OsJ_001894 [Oryza sativa (japonica cultivar-group)]
G02_096														(EY457949)	gsa_004a_d12	R1 - CTACTGCTGCTCCCACTTCC	60.01	(AGC)5	323		NP_001043153.1	4e-30	Os01g0507500 [Oryza sativa (japonica cultivar-group)] / unknown protein [Oryza sativa (japonica cultivar-group)] / Os01g0507500 [Oryza sativa (japonica cultivar-group)] / hypothetical protein OsI_002087 [Oryza sativa (indica cultivar-group)] / hypothetical protein OsJ_001894 [Oryza sativa (japonica cultivar-group)]
G02_098	6		121.117			202.2						yes		(ES699038)	gsa_001c_d06	F1 - GGCACGGACCTAGGGTTT	59.93	(GCC)5	181		BAD19088.1	2e-26	putative 60S ribosomal protein L39 [Oryza sativa (japonica cultivar-group)]
G02_098	6		121.117			202.2						yes		(ES699038)	gsa_001c_d06	R1 - ATGGTGTTGTCGGTCCTCAT	60.25	(GCC)5	181		BAD19088.1	2e-26	putative 60S ribosomal protein L39 [Oryza sativa (japonica cultivar-group)]
G02_101														(ES699372)	r_005d_f12	F1 - ATTCGTCAGCTCCCTCCTCT	60.36	(TCC)4	395		NP_001055878.1	2e-32	Os05g0486200 [Oryza sativa (japonica cultivar-group)] / Os05g0486200 [Oryza sativa (japonica cultivar-group)] / hypothetical protein OsI_019717 [Oryza sativa (indica cultivar-group)] / hypothetical protein OsJ_018222 [Oryza sativa (japonica cultivar-group)]
G02_101														(ES699372)	r_005d_f12	R3 - GCAGCGAGTACCCAGAGTTC	60.02	(TCC)4	395		NP_001055878.1	2e-32	Os05g0486200 [Oryza sativa (japonica cultivar-group)] / Os05g0486200 [Oryza sativa (japonica cultivar-group)] / hypothetical protein OsI_019717 [Oryza sativa (indica cultivar-group)] / hypothetical protein OsJ_018222 [Oryza sativa (japonica cultivar-group)]
G03_002	1	19.8	17.265	19								yes		(ES699027)	gsa_001b_a07	F1 - GCATCCTCTACGCGCTCTAC	60.15	(GAA)4	266	2
G03_002	1	19.8	17.265	19								yes		(ES699027)	gsa_001b_a07	R1 - GAAAAGCTGAGGCAACCAAG	59.99	(GAA)4	266	2
G03_003	6	14.3										no		(ES699028)	gsa_001b_b10	F1 - GGAGATGGCACTCTCTCGTC	59.95	(CCT)4	308	2	NP_001047493.1	9e-25	Os02g0629800 [Oryza sativa (japonica cultivar-group)] / putative defensin [Oryza sativa (japonica cultivar-group)] / Os02g0629800 [Oryza sativa (japonica cultivar-group)]
G03_003	6	14.3										no		(ES699028)	gsa_001b_b10	R2 - CGATCCAACGGAGGAACTAA	60.07	(CCT)4	308	2	NP_001047493.1	9e-25	Os02g0629800 [Oryza sativa (japonica cultivar-group)] / putative defensin [Oryza sativa (japonica cultivar-group)] / Os02g0629800 [Oryza sativa (japonica cultivar-group)]
G03_010	4	6.2		13.8								yes		(ES699101)	gsa_004a_c09	F1 - ACTCCCCGCAAAACCCTA	60.45	(CGC)4	153	2	NP_001056613.1	8e-87	Os06g0115500 [Oryza sativa (japonica cultivar-group)] / putative 60S ribosomal protein L13E [Oryza sativa (japonica cultivar-group)] / putative 60S ribosomal protein L13E [Oryza sativa (japonica cultivar-group)] / Os06g0115500 [Oryza sativa (japonica cultivar-group)] / hypothetical protein OsI_020644 [Oryza sativa (indica cultivar-group)] / hypothetical protein OsJ_019095 [Oryza sativa (japonica …
G03_010	4	6.2		13.8								yes		(ES699101)	gsa_004a_c09	R2 - GGTTGAACCACGTCTTGACA	59.57	(CGC)4	153	2	NP_001056613.1	8e-87	Os06g0115500 [Oryza sativa (japonica cultivar-group)] / putative 60S ribosomal protein L13E [Oryza sativa (japonica cultivar-group)] / putative 60S ribosomal protein L13E [Oryza sativa (japonica cultivar-group)] / Os06g0115500 [Oryza sativa (japonica cultivar-group)] / hypothetical protein OsI_020644 [Oryza sativa (indica cultivar-group)] / hypothetical protein OsJ_019095 [Oryza sativa (japonica …
G03_013	4	39.8	82.265									yes		(EY457952)	gsa_004d_c11	F2 - CAGCTGTCCTCTGCTCACAA	60.33	(ATC)4	206	2	AAR06360.1	8e-21	putative metacaspase, having alternative splicing products [Oryza sativa (japonica cultivar-group)]
G03_013	4	39.8	82.265									yes		(EY457952)	gsa_004d_c11	R1 - GCAGGTGATACATCGCACAT	59.56	(ATC)4	206	2	AAR06360.1	8e-21	putative metacaspase, having alternative splicing products [Oryza sativa (japonica cultivar-group)]
G03_015	6	17.5	59.373	61.7								yes	yes	(EY457953)	gsa_005c_f01	F1 - AGTGTGACGGCACTGAGATG	59.9	(ATA)4	279	2	NP_001049857.1	4e-49	Os03g0300400 [Oryza sativa (japonica cultivar-group)] / pathogen-related protein [Oryza sativa] / JIOsPR10 [Oryza sativa] / Pathogenesis-related protein 1, putative, expressed [Oryza sativa (japonica cultivar-group)] / Os03g0300400 [Oryza sativa (japonica cultivar-group)] / hypothetical protein OsI_010889 [Oryza sativa (indica cultivar-group)]
G03_015	6	17.5	59.373	61.7								yes	yes	(EY457953)	gsa_005c_f01	R1 - CCACCTAGAGGTTGGAGCAG	59.86	(ATA)4	279	2	NP_001049857.1	4e-49	Os03g0300400 [Oryza sativa (japonica cultivar-group)] / pathogen-related protein [Oryza sativa] / JIOsPR10 [Oryza sativa] / Pathogenesis-related protein 1, putative, expressed [Oryza sativa (japonica cultivar-group)] / Os03g0300400 [Oryza sativa (japonica cultivar-group)] / hypothetical protein OsI_010889 [Oryza sativa (indica cultivar-group)]
G03_016	7	38.2		23.5								yes		(ES699142)	gsa_005d_f01	F1 - CACTCCCCTTTCCTCCTCTC	60.19	(CGC)4....(AAG)4	175	1	AAM92710.1	1e-119	putative 40S ribosomal protein S3 [Triticum aestivum]
G03_016	7	38.2		23.5								yes		(ES699142)	gsa_005d_f01	R1 - GGGTAAGCATCTCGTTCAGC	59.84	(CGC)4....(AAG)4	175	1	AAM92710.1	1e-119	putative 40S ribosomal protein S3 [Triticum aestivum]
G03_020	3	41.6										no		(EY457960)	gsa_007d_g06	F1 - ACCCAACTTACGCACTCCAG	60.17	(TGTCG)4	276	4	CAD88266.1	5e-13	metallothionein-like protein type 3 [Hordeum vulgare subsp. vulgare]
G03_020	3	41.6										no		(EY457960)	gsa_007d_g06	R1 - TTCCATGCAACAGGTACAGC	59.72	(TGTCG)4	276	4	CAD88266.1	5e-13	metallothionein-like protein type 3 [Hordeum vulgare subsp. vulgare]
G03_022														(ES699245)	p_001c_d10	F2 - CCACCAAGCTTCTCCACAAT	60.11	(CTG)4	267
G03_022														(ES699245)	p_001c_d10	R1 - CCGTTCATGCTGAAGCTTTT	60.39	(CTG)4	267
G03_023	4			2.6								no		(ES699246)	p_001c_h04	F1 - TCATTTCTCACCACCCAACA	59.94	(GATC)4	176
G03_023	4			2.6								no		(ES699246)	p_001c_h04	R1 - GACGGGTGCTTCGTGTACTT	60.18	(GATC)4	176
G03_026														(EY457967)	r_001b_h10	F2 - CAAAGTCACTGCAACCTCCA	59.87	(ACT)4	340		ZP_01210378.1	6e-23	hypothetical protein Bpse17_02004565 [Burkholderia pseudomallei 1710a]
G03_026														(EY457967)	r_001b_h10	R1 - ACCATCAAAGCCTCCAACAC	59.97	(ACT)4	340		ZP_01210378.1	6e-23	hypothetical protein Bpse17_02004565 [Burkholderia pseudomallei 1710a]
G03_028	2*	156.8										no		(ES699288)	r_002a_a10	F1 - CCCCTGTAGTCCCTCCTCTC	60.07	(GCC)4	343	2
G03_028	2*	156.8										no		(ES699288)	r_002a_a10	R1 - TGAGTCCGTTGTCGTTGTTC	59.73	(GCC)4	343	2
G03_030	2	82.5		1.6								yes		(ES699296)	r_002b_c07	F1 - AACTGAAACAAGCCGATGCT	59.88	(AGG)4	384		NP_001060469.1	1e-21	Os07g0647400 [Oryza sativa (japonica cultivar-group)] / unknown protein [Oryza sativa (japonica cultivar-group)] / unknown protein [Oryza sativa (japonica cultivar-group)] / Os07g0647400 [Oryza sativa (japonica cultivar-group)] / hypothetical protein OsJ_024369 [Oryza sativa (japonica cultivar-group)]
G03_030	2	82.5		1.6								yes		(ES699296)	r_002b_c07	R1 - CTTACGCAACTCCTCCTTCG	60.01	(AGG)4	384		NP_001060469.1	1e-21	Os07g0647400 [Oryza sativa (japonica cultivar-group)] / unknown protein [Oryza sativa (japonica cultivar-group)] / unknown protein [Oryza sativa (japonica cultivar-group)] / Os07g0647400 [Oryza sativa (japonica cultivar-group)] / hypothetical protein OsJ_024369 [Oryza sativa (japonica cultivar-group)]
G03_032														(EY457971)	r_002b_h12	F1 - CGACGACAACGAGAAGAACA	60.02	(TATG)4	383		EAY91536.1	3e-81	hypothetical protein OsI_012769 [Oryza sativa (indica cultivar-group)]
G03_032														(EY457971)	r_002b_h12	R1 - ACACTCAGACACGCAGCATC	60.06	(TATG)4	383		EAY91536.1	3e-81	hypothetical protein OsI_012769 [Oryza sativa (indica cultivar-group)]
G03_035	2		15.4									no		(ES699342)	r_004c_e07	F2 - ACGGAGCAAGAGTCAGAGGA	60.14	(TCG)4	197		NP_001060288.1	1e-49	Os07g0618600 [Oryza sativa (japonica cultivar-group)] / Os07g0618600 [Oryza sativa (japonica cultivar-group)]
G03_035	2		15.4									no		(ES699342)	r_004c_e07	R2 - GATCTGAGCCAAGGGAGATG	59.76	(TCG)4	197		NP_001060288.1	1e-49	Os07g0618600 [Oryza sativa (japonica cultivar-group)] / Os07g0618600 [Oryza sativa (japonica cultivar-group)]
G03_039	4	24.5										no		(EY457986)	r_005d_b04	F1 - GCTCCAGGACTTCTTCAACG	59.99	(CTG)4	220	3	AAB99745.1	1e-115	HSP70 [Triticum aestivum]
G03_039	4	24.5										no		(EY457986)	r_005d_b04	R1 - TTGGTGGGATGGTGTGTTC	60.21	(CTG)4	220	3	AAB99745.1	1e-115	HSP70 [Triticum aestivum]
G03_041														(EY457993)	r_006d_b08	F2 - GATGCAGGAGGAGGGGATT	61.36	(GCTCCA)4	167		EAY85073.1	9e-73	hypothetical protein OsI_006306 [Oryza sativa (indica cultivar-group)]
G03_041														(EY457993)	r_006d_b08	R3 - TTCTCGATCGTCTGGTAGCC	60.36	(GCTCCA)4	167		EAY85073.1	9e-73	hypothetical protein OsI_006306 [Oryza sativa (indica cultivar-group)]
G03_043														(EY458002)	r_008b_a11	F1 - TCTCTAGCCTGCTCCAGACC	59.7	(CCA)4	387		EAZ09425.1	8e-72	hypothetical protein OsI_030657 [Oryza sativa (indica cultivar-group)]
G03_043														(EY458002)	r_008b_a11	R1 - AGTACTCCGTCCGTGTCACC	60.03	(CCA)4	387		EAZ09425.1	8e-72	hypothetical protein OsI_030657 [Oryza sativa (indica cultivar-group)]
G03_045	7	46	86.792	20.1								yes	yes	(ES699459)	r_009a_b04	F1 - TACTCCTATTCCCGCAGCTC	59.43	(CTCCT)4	170	2	BAA84993.1	4e-49	histidine-containing phosphotransfer protein [Zea mays]
G03_045	7	46	86.792	20.1								yes	yes	(ES699459)	r_009a_b04	R2 - AACTGATCGTCCAGCAAACC	60.12	(CTCCT)4	170	2	BAA84993.1	4e-49	histidine-containing phosphotransfer protein [Zea mays]
G03_047														(ES699488)	r_010b_c12	F1 - GACCAAAAGAATCCCAACCA	59.77	(CCT)4	171
G03_047														(ES699488)	r_010b_c12	R1 - GTTGCGCATAAATCATGGTG	59.96	(CCT)4	171
G03_049	1	67.8	135.217									yes		(EY458009)	r_010b_g03	F3 - AAGCCCTTCCTTTACCTTGC	59.73	(TGA)4	238	2	NP_001056390.1	1e-110	Os05g0574500 [Oryza sativa (japonica cultivar-group)] / Ran [Oryza sativa (japonica cultivar-group)] / small GTP-binding protein (Ran2) [Oryza sativa (japonica cultivar-group)] / GTP-binding nuclear protein RAN-B1 [Oryza sativa (japonica cultivar-group)] / Os05g0574500 [Oryza sativa (japonica cultivar-group)] / hypothetical protein OsI_020358 [Oryza sativa (indica cultivar-group)] / hypothetical …
G03_049	1	67.8	135.217									yes		(EY458009)	r_010b_g03	R1 - ACCGACTCTTGTACGAAGCAC	59.42	(TGA)4	238	2	NP_001056390.1	1e-110	Os05g0574500 [Oryza sativa (japonica cultivar-group)] / Ran [Oryza sativa (japonica cultivar-group)] / small GTP-binding protein (Ran2) [Oryza sativa (japonica cultivar-group)] / GTP-binding nuclear protein RAN-B1 [Oryza sativa (japonica cultivar-group)] / Os05g0574500 [Oryza sativa (japonica cultivar-group)] / hypothetical protein OsI_020358 [Oryza sativa (indica cultivar-group)] / hypothetical …
G03_051														(ES699526)	r_012a_e04	F2 - GGCAAATGGAGGGTTCGAT	62.15	(CGC)4	218		CAH66037.1	6e-91	H0515C11.13 [Oryza sativa (indica cultivar-group)]
G03_051														(ES699526)	r_012a_e04	R2 - CATCTGCTCAAGCTCCTTGC	61.23	(CGC)4	218		CAH66037.1	6e-91	H0515C11.13 [Oryza sativa (indica cultivar-group)]
G03_052	5	63		45.8								yes	yes	(EY458016)	r_012c_e03	F1 - AGTCGACTGACCCGATGAAC	60.12	(CGC)4	278	2	EAY79872.1	8e-24	hypothetical protein OsI_033831 [Oryza sativa (indica cultivar-group)]
G03_052	5	63		45.8								yes	yes	(EY458016)	r_012c_e03	R1 - AAGCCGTGCTTCAGGTAGAA	60.02	(CGC)4	278	2	EAY79872.1	8e-24	hypothetical protein OsI_033831 [Oryza sativa (indica cultivar-group)]
G03_053														(ES699568)	r_014a_b02	F1 - CAAAACCCTAGCATCCTCCA	60.07	(CCG)4	200		NP_001061524.1	1e-17	Os08g0320000 [Oryza sativa (japonica cultivar-group)] / Os08g0320000 [Oryza sativa (japonica cultivar-group)]
G03_053														(ES699568)	r_014a_b02	R1 - AGGAAGGGTCCACTGATGTG	59.96	(CCG)4	200		NP_001061524.1	1e-17	Os08g0320000 [Oryza sativa (japonica cultivar-group)] / Os08g0320000 [Oryza sativa (japonica cultivar-group)]
G03_054	2	108.7	17.791	11.4								yes	yes	(ES699637)	rg1_006a_d12	F1 - TGGACTTACCTGGGGTTCTG	59.96	(GTA)4	352	2
G03_054	2	108.7	17.791	11.4								yes	yes	(ES699637)	rg1_006a_d12	R1 - TTCCTCATCCAACATGCAAA	60.05	(GTA)4	352	2
G03_055	7	43.9	34.83	28.6								yes		(ES699629)	rg1_007d_c10	F1 - CCACTGACAAACCCTCACCT	60	(AAGA)4	288	2	NP_001057248.1	5e-10	Os06g0237300 [Oryza sativa (japonica cultivar-group)] / putative pollen-specific LIM domain protein [Oryza sativa (japonica cultivar-group)] / Os06g0237300 [Oryza sativa (japonica cultivar-group)]
G03_055	7	43.9	34.83	28.6								yes		(ES699629)	rg1_007d_c10	R1 - AATGCTGCCCTCCTCCTAAT	60.06	(AAGA)4	288	2	NP_001057248.1	5e-10	Os06g0237300 [Oryza sativa (japonica cultivar-group)] / putative pollen-specific LIM domain protein [Oryza sativa (japonica cultivar-group)] / Os06g0237300 [Oryza sativa (japonica cultivar-group)]
G03_058	2*	91.8		11.2								yes		(ES699635)	rg1_013a_f11	F2 - CCTGTACCAAAAGCGTCCAG	60.68	(GCA)4	332	2	EAZ40363.1	4e-17	hypothetical protein OsJ_023846 [Oryza sativa (japonica cultivar-group)]
G03_058	2*	91.8		11.2								yes		(ES699635)	rg1_013a_f11	R2 - CATTTTACTTGCCAGCAGCA	60.01	(GCA)4	332	2	EAZ40363.1	4e-17	hypothetical protein OsJ_023846 [Oryza sativa (japonica cultivar-group)]
G03_061	2			28.1								no		(ES699837)	rg3_002_f09	F1 - ATTTGCTTTTGCCACTTCCA	60.62	(GCT)4	209
G03_061	2			28.1								no		(ES699837)	rg3_002_f09	R1 - ACAAGAATGCTAGCCCTCACA	59.89	(GCT)4	209
G03_062														(ES699807)	rg3_008d_b06	F1 - TGTGCAAGCTGAGGATTTTG	59.99	(GAT)4,,,(GAT)4	156
G03_062														(ES699807)	rg3_008d_b06	R1 - TTGCCAGCCAGCTTATTCTT	59.98	(GAT)4,,,(GAT)4	156
G03_063														(ES699761)	rg3_010a_g03	F1 - ACATCCCCAGTCTGCGATAG	60.1	(TGA)4	211		BAC16228.1	2e-15	putative TPR-containing nuclear phosphoprotein [Oryza sativa (japonica cultivar-group)]
G03_063														(ES699761)	rg3_010a_g03	R1 - ACATCAAGGGAGCCAATGTC	59.93	(TGA)4	211		BAC16228.1	2e-15	putative TPR-containing nuclear phosphoprotein [Oryza sativa (japonica cultivar-group)]
G03_064														(ES699820)	rg3_011b_b12	F1 - TAGGCGCCCCATACTACATC	59.94	(GAA)4	180		CAC83043.2	1e-61	RACB protein [Hordeum vulgare subsp. vulgare]
G03_064														(ES699820)	rg3_011b_b12	R1 - TTCGCCCTTGTTCTTTGTCT	59.85	(GAA)4	180		CAC83043.2	1e-61	RACB protein [Hordeum vulgare subsp. vulgare]
G03_065	4	16										no		(ES699742)	rg3_011c_d07	F1 - GTCGTCCTCATCATCGTCCT	60.08	(CAG)4	194	2
G03_065	4	16										no		(ES699742)	rg3_011c_d07	R1 - TTACAATCGCGACGGACATA	60.1	(CAG)4	194	2
G03_066														(ES699824)	rg3_013c_g06	F1 - GGCCTGTTTTCAGGTTACCA	59.97	(GAT)4	220		P24846	1e-38	DAPA1_WHEAT Dihydrodipicolinate synthase 1, chloroplast precursor (DHDPS 1) / dihydrodipicolinate synthase
G03_066														(ES699824)	rg3_013c_g06	R1 - CAAAGGGCACTGCAACACTA	59.9	(GAT)4	220		P24846	1e-38	DAPA1_WHEAT Dihydrodipicolinate synthase 1, chloroplast precursor (DHDPS 1) / dihydrodipicolinate synthase
G03_067														(ES699848)	rg4_001_c05	F1 - CTCGACATTGACCTCGACCT	60.26	(AGTG)4	298
G03_067														(ES699848)	rg4_001_c05	R1 - ATGTGCTTGGGAGATTCAGG	60.07	(AGTG)4	298
G03_069	6	1.3		12.3								yes		(ES699879)	rg5_007a_c03	F1 - GGGACTGGACGATAAGGTGA	59.93	(AAG)4	316	2	EAY85268.1	4e-54	hypothetical protein OsI_006501 [Oryza sativa (indica cultivar-group)]
G03_069	6	1.3		12.3								yes		(ES699879)	rg5_007a_c03	R1 - GGAACAAGAGAGCTGGTGGA	60.39	(AAG)4	316	2	EAY85268.1	4e-54	hypothetical protein OsI_006501 [Oryza sativa (indica cultivar-group)]
G03_070														(ES699957)	rg6_005c_b06	F1 - GGGTTTGGGCTGTACCTGT	59.84	(GAG)4	233
G03_070														(ES699957)	rg6_005c_b06	R1 - CTGCTGTGATTTGCCAAGAA	59.99	(GAG)4	233
G03_071	2			0								no		(ES699923)	rg6_007b_d05	F1 - TTTACCCACGTGAGAAGATCG	60.12	(GCA)4	236		EAZ04925.1	3e-27	hypothetical protein OsI_026157 [Oryza sativa (indica cultivar-group)] / hypothetical protein OsJ_024370 [Oryza sativa (japonica cultivar-group)]
G03_071	2			0								no		(ES699923)	rg6_007b_d05	R1 - TATCCCTTCCATGCCTCGTA	60.43	(GCA)4	236		EAZ04925.1	3e-27	hypothetical protein OsI_026157 [Oryza sativa (indica cultivar-group)] / hypothetical protein OsJ_024370 [Oryza sativa (japonica cultivar-group)]
G03_072	4	9.8		15.5								yes		(ES700017)	rg6_008b_d08	F1 - TCATCGCCCTCATCCTTATC	60	(CTG)4	179	2	NP_001059109.1	7e-26	Os07g0194000 [Oryza sativa (japonica cultivar-group)] / synaptobrevin-like protein [Oryza sativa (japonica cultivar-group)] / synaptobrevin 1 [Oryza sativa (japonica cultivar-group)] / Os07g0194000 [Oryza sativa (japonica cultivar-group)]
G03_072	4	9.8		15.5								yes		(ES700017)	rg6_008b_d08	R1 - GGGCCAGAGCACACTAAGAG	60.01	(CTG)4	179	2	NP_001059109.1	7e-26	Os07g0194000 [Oryza sativa (japonica cultivar-group)] / synaptobrevin-like protein [Oryza sativa (japonica cultivar-group)] / synaptobrevin 1 [Oryza sativa (japonica cultivar-group)] / Os07g0194000 [Oryza sativa (japonica cultivar-group)]
G03_073	7	30.2										no		(ES699987)	rg6_010b_c08	F1 - AACCGGCTCTACACCATCAC	60	(CGA)4	253	2	NP_001062219.1	3e-29	Os08g0512500 [Oryza sativa (japonica cultivar-group)] / thylakoid lumen protein, chloroplast precursor-like [Oryza sativa (japonica cultivar-group)] / Os08g0512500 [Oryza sativa (japonica cultivar-group)]
G03_073	7	30.2										no		(ES699987)	rg6_010b_c08	R1 - CAAAGCTCACAACGCCTACA	60.05	(CGA)4	253	2	NP_001062219.1	3e-29	Os08g0512500 [Oryza sativa (japonica cultivar-group)] / thylakoid lumen protein, chloroplast precursor-like [Oryza sativa (japonica cultivar-group)] / Os08g0512500 [Oryza sativa (japonica cultivar-group)]
G03_074	4		135.338									no		(ES699942)	rg6_011b_f05	F1 - CTGATGCGGAGAGCATTGTA	59.97	(GAT)4	362		BAB78499.1	8e-54	26S proteasome regulatory particle non-ATPase subunit3 [Oryza sativa (japonica cultivar-group)]
G03_074	4		135.338									no		(ES699942)	rg6_011b_f05	R1 - CAGTGGGAGAAATCGGTGAT	59.93	(GAT)4	362		BAB78499.1	8e-54	26S proteasome regulatory particle non-ATPase subunit3 [Oryza sativa (japonica cultivar-group)]
G03_075														(EY458026)	sa_002a_a12	F3 - AAGAACGACGAGGCTGCAT	60.96	(GCC)4	333		Q00434	9e-88	PSBP_WHEAT Oxygen-evolving enhancer protein 2, chloroplast precursor (OEE2) (23 kDa subunit of oxygen evolving system of photosystem II) (OEC 23 kDa subunit) (23 kDa thylakoid membrane protein) / 23kDa oxygen evolving protein of photosystem II [Triticum aestivum]
G03_075														(EY458026)	sa_002a_a12	R3 - CCGTAGTCGGTGATGGTCTT	59.99	(GCC)4	333		Q00434	9e-88	PSBP_WHEAT Oxygen-evolving enhancer protein 2, chloroplast precursor (OEE2) (23 kDa subunit of oxygen evolving system of photosystem II) (OEC 23 kDa subunit) (23 kDa thylakoid membrane protein) / 23kDa oxygen evolving protein of photosystem II [Triticum aestivum]
G03_077														(ES700100)	sb_001d_b01	F1 - AGGACACCCTGAAGCTTGG	60.24	(GCG)4	262		EAY95111.1	3e-28	hypothetical protein OsI_016344 [Oryza sativa (indica cultivar-group)]
G03_077														(ES700100)	sb_001d_b01	R3 - TTAACTGCTTAGGCGCACTG	59.27	(GCG)4	262		EAY95111.1	3e-28	hypothetical protein OsI_016344 [Oryza sativa (indica cultivar-group)]
G03_078														(ES700110)	sb_002b_d09	F1 - CCTCTAGCGAGCGTACTGGT	59.66	(CTC)4	376		CAA55864.1	1e-131	type II LHCI [Lolium temulentum]
G03_078														(ES700110)	sb_002b_d09	R1 - GTGTTGAGGATGCCGATCTT	60.08	(CTC)4	376		CAA55864.1	1e-131	type II LHCI [Lolium temulentum]
G03_079	6*	37.9		55.1								yes		(EY458032)	sb_004a_c09	F2 - CAGAGCTGCTCCATGTTCAA	60.14	(CAG)4	330	3	BAD21528.1	4e-75	putative brown planthopper-induced resistance protein 1 [Oryza sativa (japonica cultivar-group)] / putative brown planthopper-induced resistance protein 1 [Oryza sativa (japonica cultivar-group)] / hypothetical protein OsI_009264 [Oryza sativa (indica cultivar-group)] / hypothetical protein OsJ_008573 [Oryza sativa (japonica cultivar-group)]
G03_079	6*	37.9		55.1								yes		(EY458032)	sb_004a_c09	R2 - AAAGTGGCCTTCAACCTCCT	60.11	(CAG)4	330	3	BAD21528.1	4e-75	putative brown planthopper-induced resistance protein 1 [Oryza sativa (japonica cultivar-group)] / putative brown planthopper-induced resistance protein 1 [Oryza sativa (japonica cultivar-group)] / hypothetical protein OsI_009264 [Oryza sativa (indica cultivar-group)] / hypothetical protein OsJ_008573 [Oryza sativa (japonica cultivar-group)]
G03_089	3	48.4	73.245	53.5								yes		(ES700225)	ve_001a_c10	F1 - TCACCAACACCACACTCCTC	59.55	(CTCC)4	203	3	NP_001044293.1	1e-111	Os01g0757400 [Oryza sativa (japonica cultivar-group)] / katanin [Oryza sativa (japonica cultivar-group)] / katanin [Oryza sativa (japonica cultivar-group)] / Os01g0757400 [Oryza sativa (japonica cultivar-group)]
G03_089	3	48.4	73.245	53.5								yes		(ES700225)	ve_001a_c10	R3 - GCTGCTCGTACTGCTCGTAG	59	(CTCC)4	203	3	NP_001044293.1	1e-111	Os01g0757400 [Oryza sativa (japonica cultivar-group)] / katanin [Oryza sativa (japonica cultivar-group)] / katanin [Oryza sativa (japonica cultivar-group)] / Os01g0757400 [Oryza sativa (japonica cultivar-group)]
G03_090														(ES700235)	ve_001b_c02	F1 - GGCGCTTCTTCTTCTTCCTC	60.6	(GCC)4	229		NP_001066323.1	5e-34	Os12g0182800 [Oryza sativa (japonica cultivar-group)] / Os12g0182800 [Oryza sativa (japonica cultivar-group)] / hypothetical protein OsJ_034072 [Oryza sativa (japonica cultivar-group)]
G03_090														(ES700235)	ve_001b_c02	R1 - CGGATCTCGAAAGCTTGTTC	59.96	(GCC)4	229		NP_001066323.1	5e-34	Os12g0182800 [Oryza sativa (japonica cultivar-group)] / Os12g0182800 [Oryza sativa (japonica cultivar-group)] / hypothetical protein OsJ_034072 [Oryza sativa (japonica cultivar-group)]
G03_091														(ES700245)	ve_001c_f01	F1 - ACACACAAGGCGAAGGAGAA	60.83	(CGG)4	176		NP_001050058.1	1e-79	Os03g0339100 [Oryza sativa (japonica cultivar-group)] / Os03g0339100 [Oryza sativa (japonica cultivar-group)]
G03_091														(ES700245)	ve_001c_f01	R1 - GGGAGAATAGGAGGGAGTGG	59.89	(CGG)4	176		NP_001050058.1	1e-79	Os03g0339100 [Oryza sativa (japonica cultivar-group)] / Os03g0339100 [Oryza sativa (japonica cultivar-group)]
G03_092	7	25.2	5.517									yes	yes	(ES700252)	ve_002a_b03	F1 - ACAAGATGAGGCTGGACACC	60.12	(CGC)4	184	2	AAU82107.1	4e-95	20S proteasome beta 5 subunit [Triticum aestivum]
G03_092	7	25.2	5.517									yes	yes	(ES700252)	ve_002a_b03	R2 - GTCCCCTTCTTGTGGTTCAG	59.55	(CGC)4	184	2	AAU82107.1	4e-95	20S proteasome beta 5 subunit [Triticum aestivum]
G03_094	5				74							no		(EY458045)	ve_002b_f07	F1 - GCATCTACGCACAGGGAAAT	60.1	(AGA)4	396
G03_094	5				74							no		(EY458045)	ve_002b_f07	R1 - ATAGCCAACACCTTGCCATC	59.96	(AGA)4	396
G03_095	4					100.7						no		(ES700264)	ve_003a_d11	F1 - GACGCTGACATCGGCTACTA	59.05	(GCAT)4	155
G03_095	4					100.7						no		(ES700264)	ve_003a_d11	R1 - GAGGTTCCGTTTCTCCATGA	60.05	(GCAT)4	155
G03_096	5	61.4		14.1								yes		(EY458049)	ve_003d_d09	F2 - CTATGGTGCAGCAAGGACAA	59.86	(GGT)4	237	2	NP_001062583.1	2e-80	Os09g0115400 [Oryza sativa (japonica cultivar-group)] / putative poly(A)-binding protein [Oryza sativa (japonica cultivar-group)] / Os09g0115400 [Oryza sativa (japonica cultivar-group)] / hypothetical protein OsI_029365 [Oryza sativa (indica cultivar-group)] / hypothetical protein OsJ_027253 [Oryza sativa (japonica cultivar-group)]
G03_096	5	61.4		14.1								yes		(EY458049)	ve_003d_d09	R1 - CGACACAGCCGTATCTCTCA	60.01	(GGT)4	237	2	NP_001062583.1	2e-80	Os09g0115400 [Oryza sativa (japonica cultivar-group)] / putative poly(A)-binding protein [Oryza sativa (japonica cultivar-group)] / Os09g0115400 [Oryza sativa (japonica cultivar-group)] / hypothetical protein OsI_029365 [Oryza sativa (indica cultivar-group)] / hypothetical protein OsJ_027253 [Oryza sativa (japonica cultivar-group)]
G03_098														(ES700338)	ve_005c_d11	F1 - GCAGGAGGACATCATTCCAT	59.89	(CTG)4	242		CAA77237.1	3e-35	reversibly glycosylated polypeptide [Triticum aestivum]
G03_098														(ES700338)	ve_005c_d11	R1 - CAACCTACTTGGCTGCCTTC	59.88	(CTG)4	242		CAA77237.1	3e-35	reversibly glycosylated polypeptide [Triticum aestivum]
G03_099	4				58.4							no		(ES700423)	ve_008c_h12	F1 - CGAATCGGAAGCAAATCG	60.3	(TCC)4	214		ABJ98332.1	2e-94	multiple inositol polyphosphate phosphatase PhyIIa2 [Triticum aestivum]
G03_099	4				58.4							no		(ES700423)	ve_008c_h12	R1 - GGCACTCGTCCGAGATAGAC	59.83	(TCC)4	214		ABJ98332.1	2e-94	multiple inositol polyphosphate phosphatase PhyIIa2 [Triticum aestivum]
G04_002	7	15.4	41.914				43.7					yes		(ES699030)	gsa_001b_c10	F1 - GACGTCCCTTTCCTCCTCTT	59.68	(GGT)4	153	3
G04_002	7	15.4	41.914				43.7					yes		(ES699030)	gsa_001b_c10	R1 - ATATATACAGGCGCGGATGC	59.94	(GGT)4	153	3
G04_003														(ES699037)	gsa_001c_d04	F2 - GCAGTGGTATCAACGCAGAG	59.47	(CGA)4	377		NP_001065325.1	2e-47	Os10g0551600 [Oryza sativa (japonica cultivar-group)] / unknown protein [Oryza sativa (japonica cultivar-group)] / expressed protein [Oryza sativa (japonica cultivar-group)] / Os10g0551600 [Oryza sativa (japonica cultivar-group)]
G04_003														(ES699037)	gsa_001c_d04	R1 - TCATACTTGCCGATGTGAGG	59.67	(CGA)4	377		NP_001065325.1	2e-47	Os10g0551600 [Oryza sativa (japonica cultivar-group)] / unknown protein [Oryza sativa (japonica cultivar-group)] / expressed protein [Oryza sativa (japonica cultivar-group)] / Os10g0551600 [Oryza sativa (japonica cultivar-group)]
G04_010														(ES699072)	gsa_002d_d12	F2 - GCACAACCACCTTTCTCCAC	60.55	(TCC)4	396		NP_001049029.1	1e-37	Os03g0159400 [Oryza sativa (japonica cultivar-group)] / uncharacterized plant-specific domain TIGR01568 family protein, expressed [Oryza sativa (japonica cultivar-group)] / Os03g0159400 [Oryza sativa (japonica cultivar-group)]
G04_010														(ES699072)	gsa_002d_d12	R1 - AGTCGACGATGGAGTTGGAC	60.12	(TCC)4	396		NP_001049029.1	1e-37	Os03g0159400 [Oryza sativa (japonica cultivar-group)] / uncharacterized plant-specific domain TIGR01568 family protein, expressed [Oryza sativa (japonica cultivar-group)] / Os03g0159400 [Oryza sativa (japonica cultivar-group)]
G04_015														(EY457958)	gsa_006c_g11	F1 - AGGACATAGTCTGGGCATGG	59.95	(GCA)4	172		NP_001060636.1	3e-46	Os07g0678600 [Oryza sativa (japonica cultivar-group)] / putative Serine/threonine Kinase [Oryza sativa (japonica cultivar-group)] / Os07g0678600 [Oryza sativa (japonica cultivar-group)] / hypothetical protein OsI_026376 [Oryza sativa (indica cultivar-group)] / hypothetical protein OsJ_024573 [Oryza sativa (japonica cultivar-group)]
G04_015														(EY457958)	gsa_006c_g11	R1 - TTACAAGGGGAATGGAAACG	59.79	(GCA)4	172		NP_001060636.1	3e-46	Os07g0678600 [Oryza sativa (japonica cultivar-group)] / putative Serine/threonine Kinase [Oryza sativa (japonica cultivar-group)] / Os07g0678600 [Oryza sativa (japonica cultivar-group)] / hypothetical protein OsI_026376 [Oryza sativa (indica cultivar-group)] / hypothetical protein OsJ_024573 [Oryza sativa (japonica cultivar-group)]
G04_017														(ES699204)	gsb_001b_c09	F1 - GCCATCAACTCCCTCATCTC	59.62	(TAA)4	154
G04_017														(ES699204)	gsb_001b_c09	R1 - GAGCACTTACTTTCATTCGATCC	59.28	(TAA)4	154
G04_019														(ES699211)	gsb_001c_d06	F1 - TGTCCTACTCCGACCATGTG	59.55	(TGC)4	184		ABL85054.1	3e-10	hypothetical protein 57h21.29 [Brachypodium sylvaticum]
G04_019														(ES699211)	gsb_001c_d06	R1 - CCGTGGATCTCCATCTTGTT	59.93	(TGC)4	184		ABL85054.1	3e-10	hypothetical protein 57h21.29 [Brachypodium sylvaticum]
G04_020	7				38.3							no		(ES699214)	gsb_001d_b06	F1 - GATGTCCCATCCTGATCGTC	60.3	(AGT)4	329		ABL11233.1	1e-87	UCW116, putative lipase [Hordeum vulgare subsp. vulgare]
G04_020	7				38.3							no		(ES699214)	gsb_001d_b06	R1 - CCGCATTGTACTTCTGAGCA	60.01	(AGT)4	329		ABL11233.1	1e-87	UCW116, putative lipase [Hordeum vulgare subsp. vulgare]
G04_021														(ES699221)	gsb_001d_h10	F1 - GACCGCTCGCTCAAACTC	59.66	(CCT)4	351		NP_001051086.1	1e-129	Os03g0718100 [Oryza sativa (japonica cultivar-group)] / Actin-1 (OsRAC1) / Actin-1 / actin [Oryza sativa (japonica cultivar-group)] / Actin-1, putative, expressed [Oryza sativa (japonica cultivar-group)] / Os03g0718100 [Oryza sativa (japonica cultivar-group)] / hypothetical protein OsI_012895 [Oryza sativa (indica cultivar-group)] / hypothetical protein OsJ_011865 [Oryza sativa (japonica cultivar…
G04_021														(ES699221)	gsb_001d_h10	R2 - CTTCTCCATGTCGTCCCAGT	60.11	(CCT)4	351		NP_001051086.1	1e-129	Os03g0718100 [Oryza sativa (japonica cultivar-group)] / Actin-1 (OsRAC1) / Actin-1 / actin [Oryza sativa (japonica cultivar-group)] / Actin-1, putative, expressed [Oryza sativa (japonica cultivar-group)] / Os03g0718100 [Oryza sativa (japonica cultivar-group)] / hypothetical protein OsI_012895 [Oryza sativa (indica cultivar-group)] / hypothetical protein OsJ_011865 [Oryza sativa (japonica cultivar…
G04_024	2				38.2	191.4						yes		(ES699274)	r_001c_f02	F1 - TCGGACGAGCTCTTTCTAGC	59.86	(GCG)4	181		NP_001053410.1	5e-88	Os04g0533500 [Oryza sativa (japonica cultivar-group)] / OSJNBb0039L24.15 [Oryza sativa (japonica cultivar-group)] / Os04g0533500 [Oryza sativa (japonica cultivar-group)] / OSIGBa0159I10.1 [Oryza sativa (indica cultivar-group)]
G04_024	2				38.2	191.4						yes		(ES699274)	r_001c_f02	R1 - AAGTGGATGGTCCAGACGAG	60.11	(GCG)4	181		NP_001053410.1	5e-88	Os04g0533500 [Oryza sativa (japonica cultivar-group)] / OSJNBb0039L24.15 [Oryza sativa (japonica cultivar-group)] / Os04g0533500 [Oryza sativa (japonica cultivar-group)] / OSIGBa0159I10.1 [Oryza sativa (indica cultivar-group)]
G04_026														(EY457969)	r_001d_d11	F2 - AGAGCTCAAGGACGAGGTGA	60.14	(TCG)4	225		NP_001051645.1	1e-66	Os03g0807800 [Oryza sativa (japonica cultivar-group)] / putative 40S ribosomal protein S2 [Oryza sativa (japonica cultivar-group)] / 40S ribosomal protein S2, putative, expressed [Oryza sativa (japonica cultivar-group)] / Os03g0807800 [Oryza sativa (japonica cultivar-group)] / hypothetical protein OsI_013506 [Oryza sativa (indica cultivar-group)]
G04_026														(EY457969)	r_001d_d11	R1 - CCGATCTTGTTTCCCCAGTA	59.93	(TCG)4	225		NP_001051645.1	1e-66	Os03g0807800 [Oryza sativa (japonica cultivar-group)] / putative 40S ribosomal protein S2 [Oryza sativa (japonica cultivar-group)] / 40S ribosomal protein S2, putative, expressed [Oryza sativa (japonica cultivar-group)] / Os03g0807800 [Oryza sativa (japonica cultivar-group)] / hypothetical protein OsI_013506 [Oryza sativa (indica cultivar-group)]
G04_027	4	38.5			135		44.7					yes	yes	(ES699290)	r_002a_d05	F1 - GACGCCTTCCTTCTTCCTTC	60.33	(TCC)4	386		NP_001068170.1	1e-51	Os11g0586900 [Oryza sativa (japonica cultivar-group)] / ADP-ribosylation factor-like protein 5, putative, expressed [Oryza sativa (japonica cultivar-group)] / Os11g0586900 [Oryza sativa (japonica cultivar-group)]
G04_027	4	38.5			135		44.7					yes	yes	(ES699290)	r_002a_d05	R2 - TTGAAGACGACCTCCTCGAC	60.39	(TCC)4	386		NP_001068170.1	1e-51	Os11g0586900 [Oryza sativa (japonica cultivar-group)] / ADP-ribosylation factor-like protein 5, putative, expressed [Oryza sativa (japonica cultivar-group)] / Os11g0586900 [Oryza sativa (japonica cultivar-group)]
G04_028	4	39.2	42.5									no		(EY457970)	r_002b_a02	F2 - GGAAGCAAGGAAGGAGAACC	60.19	(ACG)4,,,(CGA)4	306	2	NP_001050127.1	1e-48	Os03g0353400 [Oryza sativa (japonica cultivar-group)] / hypothetical protein [Oryza sativa (japonica cultivar-group)] / 17.7 kDa low temperature induced protein [Oryza sativa (japonica cultivar-group)] / expressed protein [Oryza sativa (japonica cultivar-group)] / Os03g0353400 [Oryza sativa (japonica cultivar-group)] / hypothetical protein OsJ_010415 [Oryza sativa (japonica cultivar-group)]
G04_028	4	39.2	42.5									no		(EY457970)	r_002b_a02	R1 - AGGTGGTGTTGCCGTAGAAG	60.17	(ACG)4,,,(CGA)4	306	2	NP_001050127.1	1e-48	Os03g0353400 [Oryza sativa (japonica cultivar-group)] / hypothetical protein [Oryza sativa (japonica cultivar-group)] / 17.7 kDa low temperature induced protein [Oryza sativa (japonica cultivar-group)] / expressed protein [Oryza sativa (japonica cultivar-group)] / Os03g0353400 [Oryza sativa (japonica cultivar-group)] / hypothetical protein OsJ_010415 [Oryza sativa (japonica cultivar-group)]
G04_030	2						87.7					no		(ES699331)	r_004a_a10	F1 - ATGCAGCCCACAGTGACCTA	61.69	(GCC)4	281	2
G04_030	2						87.7					no		(ES699331)	r_004a_a10	R1 - GAATCTGGCAGTGCTTGAGG	60.94	(GCC)4	281	2
G04_033														(ES699354)	r_005a_a02	F2 - AAACCCTAGCAGCCAAATCA	59.71	(GAG)4	389		EAY96582.1	2e-68	hypothetical protein OsI_017815 [Oryza sativa (indica cultivar-group)]
G04_033														(ES699354)	r_005a_a02	R2 - TCGAGGAACTTGAGGAGGTC	59.38	(GAG)4	389		EAY96582.1	2e-68	hypothetical protein OsI_017815 [Oryza sativa (indica cultivar-group)]
G04_034	4	8.5	13.888									yes		(EY457989)	r_005d_f02	F2 - TGACCTCAGCTACGACGACA	60.62	(CGGA)4	283	2	AAU08786.1	4e-26	NAC domain transcription factor [Triticum aestivum]
G04_034	4	8.5	13.888									yes		(EY457989)	r_005d_f02	R1 - GCCTCTCTCCCGTTTCCTAT	59.67	(CGGA)4	283	2	AAU08786.1	4e-26	NAC domain transcription factor [Triticum aestivum]
G04_035														(ES699380)	r_006b_b09	F1 - GTTGGCTCTTCCTCGCTAGA	59.72	(TCC)4	170		NP_001054696.1	1e-108	Os05g0156300 [Oryza sativa (japonica cultivar-group)] / putative disulfide-isomerase [Oryza sativa (japonica cultivar-group)] / putative disulfide-isomerase [Oryza sativa (japonica cultivar-group)] / Os05g0156300 [Oryza sativa (japonica cultivar-group)]
G04_035														(ES699380)	r_006b_b09	R1 - CCTTCTCGAAGGTTGACTCG	59.98	(TCC)4	170		NP_001054696.1	1e-108	Os05g0156300 [Oryza sativa (japonica cultivar-group)] / putative disulfide-isomerase [Oryza sativa (japonica cultivar-group)] / putative disulfide-isomerase [Oryza sativa (japonica cultivar-group)] / Os05g0156300 [Oryza sativa (japonica cultivar-group)]
G04_037														(ES699409)	r_007a_e09	F1 - CGGGAATTCGGCCATTAC	61.2	(GCC)4	244		NP_001058161.1	1e-104	Os06g0639600 [Oryza sativa (japonica cultivar-group)] / Paxneb protein-like [Oryza sativa (japonica cultivar-group)] / Paxneb protein-like [Oryza sativa (japonica cultivar-group)] / Os06g0639600 [Oryza sativa (japonica cultivar-group)]
G04_037														(ES699409)	r_007a_e09	R1 - ATGACCATCACAACCGAACC	60.64	(GCC)4	244		NP_001058161.1	1e-104	Os06g0639600 [Oryza sativa (japonica cultivar-group)] / Paxneb protein-like [Oryza sativa (japonica cultivar-group)] / Paxneb protein-like [Oryza sativa (japonica cultivar-group)] / Os06g0639600 [Oryza sativa (japonica cultivar-group)]
G04_040	5		47.95									no		(ES699458)	r_009a_a12	F1 - CTCTGGTTTTCCCCTTTTCC	59.91	(CGC)4	182
G04_040	5		47.95									no		(ES699458)	r_009a_a12	R1 - GGCGAGTACAGGCGATAGAG	60	(CGC)4	182
G04_043	5*	47.3					0					yes		(ES699476)	r_009d_e06	F1 - TCAAACCCACCACTTTGACA	59.98	(AGG)4	225	2	NP_001063563.1	1e-98	Os09g0497900 [Oryza sativa (japonica cultivar-group)] / Os09g0497900 [Oryza sativa (japonica cultivar-group)] / hypothetical protein OsJ_028726 [Oryza sativa (japonica cultivar-group)]
G04_043	5*	47.3					0					yes		(ES699476)	r_009d_e06	R1 - CAGGCTCTCCTCCTCCTTCT	60.09	(AGG)4	225	2	NP_001063563.1	1e-98	Os09g0497900 [Oryza sativa (japonica cultivar-group)] / Os09g0497900 [Oryza sativa (japonica cultivar-group)] / hypothetical protein OsJ_028726 [Oryza sativa (japonica cultivar-group)]
G04_045	4	37.2	60.039			173.3						yes		(ES699485)	r_010a_f11	F1 - ACCCTACCCTCCTCCTTCCT	60.32	(CGG)4	304		EAZ42270.1	1e-113	hypothetical protein OsJ_025753 [Oryza sativa (japonica cultivar-group)]
G04_045	4	37.2	60.039			173.3						yes		(ES699485)	r_010a_f11	R2 - GTCTTGACGTCCCAGAGCTT	60.23	(CGG)4	304		EAZ42270.1	1e-113	hypothetical protein OsJ_025753 [Oryza sativa (japonica cultivar-group)]
G04_048	7	19.7	46.823									yes		(ES699511)	r_011c_a11	F1 - GAGCAAAGACACCAGCATCA	59.99	(CGG)4	248	2
G04_048	7	19.7	46.823									yes		(ES699511)	r_011c_a11	R1 - AGAATCCCTTCCCCTTCTCA	60.01	(CGG)4	248	2
G04_051														(ES699538)	r_012d_b05	F1 - TCTAATCGGAAGCACCAACC	60.07	(GGC)4	236		Q9SE42	5e-58	RPE1_ORYSJ Ribulose-phosphate 3-epimerase, cytoplasmic isoform (Ribulose-5-phosphate-epimerase) (Cyt-RPEase) (RPEcyt) (Pentose-5-phosphate 3-epimerase) (PPE) / Chain A, The Structure Of The Cytosolic D-Ribulose-5-Phosphate 3-Epimerase From Rice Complexed With Sulfate / Chain B, The Structure Of The Cytosolic D-Ribulose-5-Phosphate 3-Epimerase From Rice Complexed With Sulfate / Chain A, The Struct…
G04_051														(ES699538)	r_012d_b05	R1 - TGTCACCATGAGATGGCAGT	60.12	(GGC)4	236		Q9SE42	5e-58	RPE1_ORYSJ Ribulose-phosphate 3-epimerase, cytoplasmic isoform (Ribulose-5-phosphate-epimerase) (Cyt-RPEase) (RPEcyt) (Pentose-5-phosphate 3-epimerase) (PPE) / Chain A, The Structure Of The Cytosolic D-Ribulose-5-Phosphate 3-Epimerase From Rice Complexed With Sulfate / Chain B, The Structure Of The Cytosolic D-Ribulose-5-Phosphate 3-Epimerase From Rice Complexed With Sulfate / Chain A, The Struct…
G04_052	7	35.9	37.7									yes		(ES699556)	r_013b_g02	F1 - ATGGGCTAGACATCGTTTCG	60.1	(CGC)4	274	2	NP_001062502.1	2e-76	Os08g0559400 [Oryza sativa (japonica cultivar-group)] / cyclophilin [Oryza sativa (japonica cultivar-group)] / cyclophilin [Oryza sativa (japonica cultivar-group)] / cyclophilin [Oryza sativa (japonica cultivar-group)] / Os08g0559400 [Oryza sativa (japonica cultivar-group)] / hypothetical protein OsJ_027135 [Oryza sativa (japonica cultivar-group)]
G04_052	7	35.9	37.7									yes		(ES699556)	r_013b_g02	R1 - TGATGATGCGGTGGAAGATA	60.03	(CGC)4	274	2	NP_001062502.1	2e-76	Os08g0559400 [Oryza sativa (japonica cultivar-group)] / cyclophilin [Oryza sativa (japonica cultivar-group)] / cyclophilin [Oryza sativa (japonica cultivar-group)] / cyclophilin [Oryza sativa (japonica cultivar-group)] / Os08g0559400 [Oryza sativa (japonica cultivar-group)] / hypothetical protein OsJ_027135 [Oryza sativa (japonica cultivar-group)]
G04_053	2						62.4					no		(EY458018)	r_013c_d12	F1 - ATCGTGGAAGAGGCTAGCAA	59.98	(AAG)4	364		AAZ29609.1	2e-28	DNA-binding protein S1FA [Triticum aestivum]
G04_053	2						62.4					no		(EY458018)	r_013c_d12	R1 - TTCGCCGAAATAAGTTGTCC	60.07	(AAG)4	364		AAZ29609.1	2e-28	DNA-binding protein S1FA [Triticum aestivum]
G04_054	3		81.46	49.3			68.9					yes	yes	(ES699558)	r_013c_g03	F1 - GGTGGAACAGAGGAAGCAAA	60.23	(AAG)4	207		AAM11916.1	2e-42	unknown cold induced protein [Deschampsia antarctica]
G04_054	3		81.46	49.3			68.9					yes	yes	(ES699558)	r_013c_g03	R1 - GAGGACGAGGTCTCGAACAG	59.99	(AAG)4	207		AAM11916.1	2e-42	unknown cold induced protein [Deschampsia antarctica]
G04_055	7*	47.9										no		(EY458023)	r_014a_f12	F1 - CACCATGATTAATGCGCAAC	59.96	(GGC)4	358	3
G04_055	7*	47.9										no		(EY458023)	r_014a_f12	R2 - CAGTCTCCTCCGACCTCTTG	59.98	(GGC)4	358	3
G04_056	6	78.7	109.142									yes		(ES699686)	rg1_002_c10	F1 - CAAGGGTGTGGCGATTAACT	59.99	(GATCT)4	168	2	ABC55720.1	3e-32	putative RH2 protein [Zea mays] / RNA helicase 2 [Zea mays]
G04_056	6	78.7	109.142									yes		(ES699686)	rg1_002_c10	R1 - ATCGGCATCATCATCAGACA	60.04	(GATCT)4	168	2	ABC55720.1	3e-32	putative RH2 protein [Zea mays] / RNA helicase 2 [Zea mays]
G04_057	3	43.6										no		(ES699604)	rg1_010d_b12	F1 - GTGCTCCTCCTTGTCTTTCG	59.99	(CCGA)4	327	2	P40880	1e-54	CAHC_HORVU Carbonic anhydrase, chloroplast precursor (Carbonate dehydratase) / carbonic anhydrase
G04_057	3	43.6										no		(ES699604)	rg1_010d_b12	R - ACATTGAGCCATCCAGCATT	60.49	(CCGA)4	327	2	P40880	1e-54	CAHC_HORVU Carbonic anhydrase, chloroplast precursor (Carbonate dehydratase) / carbonic anhydrase
G04_058														(ES699681)	rg1_012a_c09	F1 - GGGGTGGTATTTGAATTAGAGC	58.89	(TGT)4	274
G04_058														(ES699681)	rg1_012a_c09	R1 - CTCTGACCCGTCTTGAATCC	59.65	(TGT)4	274
G04_059	2	97.5					55.8					yes		(ES699619)	rg1_012b_f05	F1 - GAAAGACAAAGCGACGAAGG	59.99	(AGA)4	287	2
G04_059	2	97.5					55.8					yes		(ES699619)	rg1_012b_f05	R1 - AGTGGTCTTTCCTGCTTCCA	59.84	(AGA)4	287	2
G04_061	4		14.293		57.7							yes		(ES699695)	rg1_015c_d04	F1 - GGCTGGTGTGTGTGAATTGT	59.45	(TAG)4	165
G04_061	4		14.293		57.7							yes		(ES699695)	rg1_015c_d04	R1 - TGTTCATCCATACCAGTTCAGC	60	(TAG)4	165
G04_062														(ES699705)	rg2_002_g01	F2 - GATGATGACGACGATGATGG	59.88	(GAT)4	244
G04_062														(ES699705)	rg2_002_g01	R1 - CCCAGGAGGCTAAATCAACA	60.07	(GAT)4	244
G04_063														(ES699782)	rg3_005c_h06	F1 - TTGGTCGGGTGCTCTTTTAC	60.11	(GTT)4	388		YP_874730.1	2e-80	ATP synthase CF0 subunit IV [Agrostis stolonifera] / ATP synthase CF0 subunit IV [Agrostis stolonifera]
G04_063														(ES699782)	rg3_005c_h06	R1 - ATAGGCTGCGGCTAATGTTG	60.25	(GTT)4	388		YP_874730.1	2e-80	ATP synthase CF0 subunit IV [Agrostis stolonifera] / ATP synthase CF0 subunit IV [Agrostis stolonifera]
G04_064	3	50.9	84.716			94.4						yes	yes	(ES699752)	rg3_007d_e09	F1 - AGTGAAGGCCTACGCAAAAG	59.52	(GAG)4	281		NP_001044661.1	1e-46	Os01g0823600 [Oryza sativa (japonica cultivar-group)] / unknown protein [Oryza sativa (japonica cultivar-group)] / Os01g0823600 [Oryza sativa (japonica cultivar-group)] / hypothetical protein OsI_004169 [Oryza sativa (indica cultivar-group)] / hypothetical protein OsJ_003811 [Oryza sativa (japonica cultivar-group)]
G04_064	3	50.9	84.716			94.4						yes	yes	(ES699752)	rg3_007d_e09	R1 - CAGGTCTGTCAACCCAACCT	60	(GAG)4	281		NP_001044661.1	1e-46	Os01g0823600 [Oryza sativa (japonica cultivar-group)] / unknown protein [Oryza sativa (japonica cultivar-group)] / Os01g0823600 [Oryza sativa (japonica cultivar-group)] / hypothetical protein OsI_004169 [Oryza sativa (indica cultivar-group)] / hypothetical protein OsJ_003811 [Oryza sativa (japonica cultivar-group)]
G04_065	2	85										no		(ES699734)	rg3_007d_f11	F1 - AACAAGGAATGCGGAGAAGA	59.81	(GTG)4	234	2
G04_065	2	85										no		(ES699734)	rg3_007d_f11	R1 - GCTTCCACAAGGAAGAAAGG	58.91	(GTG)4	234	2
G04_066														(ES699730)	rg3_009b_a06	F1 - CATCGCCGAATGTACATCAT	59.38	(CTT)4	161
G04_066														(ES699730)	rg3_009b_a06	R1 - TTTGGGGGACTTCATTTCTG	59.9	(CTT)4	161
G04_067	3	48.9	72.604									yes		(ES699747)	rg3_010a_h10	F1 - TGGCAGTACAAATAGCTGAACG	60.32	(CAC)4	180	2
G04_067	3	48.9	72.604									yes		(ES699747)	rg3_010a_h10	R1 - TTGCAGGTTTCTGTGCACTC	60.03	(CAC)4	180	2
G04_070														(ES699891)	rg5_007c_h12	F1 - CTAGAGCGGAGGTCTGGTTG	60.01	(AAT)4	169		ABI52743.1	2e-11	10 kDa putative secreted protein [Argas monolakensis]
G04_070														(ES699891)	rg5_007c_h12	R1 - CTAATCCTCCCACCTCCACA	59.92	(AAT)4	169		ABI52743.1	2e-11	10 kDa putative secreted protein [Argas monolakensis]
G04_072	4		86.85		128	167.6	57.8					yes		(ES699994)	rg6_014d_e07	F1 - CGTAGAGTGCAGGGCTTGAT	60.42	(GTA)4	198
G04_072	4		86.85		128	167.6	57.8					yes		(ES699994)	rg6_014d_e07	R1 - CTCGATACGCAGCAACGATA	60	(GTA)4	198
G04_074	3		42.024			99.9						yes		(EY458024)	sa_001a_a08	F1 - AAGGTGCTGGAGAAGGTGAA	59.84	(ACG)4	251		CAD70173.1	4e-76	farnesylated protein 3 [Hordeum vulgare subsp. vulgare]
G04_074	3		42.024			99.9						yes		(EY458024)	sa_001a_a08	R1 - AAAAGGCTGGTGTGGAGATG	60.11	(ACG)4	251		CAD70173.1	4e-76	farnesylated protein 3 [Hordeum vulgare subsp. vulgare]
G04_076														(ES700063)	sa_001b_d04	F1 - ACCAGCCTAACGGACAACAT	59.48	(TTC)4	157		NP_001064030.1	2e-66	Os10g0109300 [Oryza sativa (japonica cultivar-group)] / Putative peroxidase [Oryza sativa] / Peroxidase 53 precursor, putative, expressed [Oryza sativa (japonica cultivar-group)] / TPA: class III peroxidase 125 precursor [Oryza sativa (japonica cultivar-group)] / Os10g0109300 [Oryza sativa (japonica cultivar-group)] / hypothetical protein OsI_031444 [Oryza sativa (indica cultivar-group)]
G04_076														(ES700063)	sa_001b_d04	R1 - GGCACGTGTGGTCGTAGTAA	59.64	(TTC)4	157		NP_001064030.1	2e-66	Os10g0109300 [Oryza sativa (japonica cultivar-group)] / Putative peroxidase [Oryza sativa] / Peroxidase 53 precursor, putative, expressed [Oryza sativa (japonica cultivar-group)] / TPA: class III peroxidase 125 precursor [Oryza sativa (japonica cultivar-group)] / Os10g0109300 [Oryza sativa (japonica cultivar-group)] / hypothetical protein OsI_031444 [Oryza sativa (indica cultivar-group)]
G04_081	3	35.9										no		(EY458029)	sb_001a_a02	F1 - AGTCGCTCGTGGAGAAGAAG	59.75	(GCG)4	276		EAY78054.1	2e-26	hypothetical protein OsI_032013 [Oryza sativa (indica cultivar-group)]
G04_081	3	35.9										no		(EY458029)	sb_001a_a02	R1 - AAGCAGGAAGCAGCTAGCAC	59.93	(GCG)4	276		EAY78054.1	2e-26	hypothetical protein OsI_032013 [Oryza sativa (indica cultivar-group)]
G04_085	4	28.4	39.22	49.3								yes		(ES700126)	sb_003b_c03	F1 - AGCACAAAGAAGCTCCCAAA	59.99	(TCC)4	386		EAY91474.1	8e-43	hypothetical protein OsI_012707 [Oryza sativa (indica cultivar-group)]
G04_085	4	28.4	39.22	49.3								yes		(ES700126)	sb_003b_c03	R2 - CGACCATGCTGGTGATGTAG	60.14	(TCC)4	386		EAY91474.1	8e-43	hypothetical protein OsI_012707 [Oryza sativa (indica cultivar-group)]
G04_092														(ES700244)	ve_001c_d12	F1 - GGACTTGCAAAGTCAATCAGC	59.87	(GTGC)4	227	2	CAA56314.1	1e-101	MAP KINASE [Avena sativa]
G04_092														(ES700244)	ve_001c_d12	R1 - CTCGAACTGGTTCCCGAATA	60.07	(GTGC)4	227	2	CAA56314.1	1e-101	MAP KINASE [Avena sativa]
G04_098	3	46.7	82.482									yes		(ES700422)	ve_008c_e02	F1 - GAGGAAGCAAAACAGCACAA	59.05	(AAG)4	207	2	AAM11916.1	6e-53	unknown cold induced protein [Deschampsia antarctica]
G04_098	3	46.7	82.482									yes		(ES700422)	ve_008c_e02	R1 - GAGGACGAGGTCTCGAACAG	59.99	(AAG)4	207	2	AAM11916.1	6e-53	unknown cold induced protein [Deschampsia antarctica]
G04_099	4						24.1					no		(EY458057)	vr_002a_f12	F1 - AAGTTCACCGGCAAGAACAC	60.16	(TACG)4	167		P36213	1e-47	PSAD_HORVU Photosystem I reaction center subunit II, chloroplast precursor (Photosystem I 20 kDa subunit) (PSI-D) / PSI-D subunit
G04_099	4						24.1					no		(EY458057)	vr_002a_f12	R1 - GCCGAATCCATCACTGAAAC	60.47	(TACG)4	167		P36213	1e-47	PSAD_HORVU Photosystem I reaction center subunit II, chloroplast precursor (Photosystem I 20 kDa subunit) (PSI-D) / PSI-D subunit
G05_001														(ES699041)	gsa_001d_c10	F1 - TCCTCCTTCCCTCTCCTCTC	59.88	(CGC)6	153		NP_001057796.1	1e-114	Os06g0538000 [Oryza sativa (japonica cultivar-group)] / putative CCT chaperonin gamma subunit [Oryza sativa (japonica cultivar-group)] / Os06g0538000 [Oryza sativa (japonica cultivar-group)]
G05_001														(ES699041)	gsa_001d_c10	R3 - CTGGATGTTGCCTTTGTGAA	59.69	(CGC)6	153		NP_001057796.1	1e-114	Os06g0538000 [Oryza sativa (japonica cultivar-group)] / putative CCT chaperonin gamma subunit [Oryza sativa (japonica cultivar-group)] / Os06g0538000 [Oryza sativa (japonica cultivar-group)]
G05_003														(ES699062)	gsa_002c_d01	F1 - GCAGTGGTATCAACGCAGAG	59.47	(CCG)5	322		AAW50981.1	1e-100	ribosomal protein L6 [Triticum aestivum]
G05_003														(ES699062)	gsa_002c_d01	R2 - TGGTAGACCTGAGCTTGGTG	58.88	(CCG)5	322		AAW50981.1	1e-100	ribosomal protein L6 [Triticum aestivum]
G05_005														(ES699094)	gsa_003d_d10	F2 - GGCAGGTGGACCTTGACA	60.69	(CGG)4	282	2	EAZ02233.1	2e-98	hypothetical protein OsI_023465 [Oryza sativa (indica cultivar-group)]
G05_005														(ES699094)	gsa_003d_d10	R2 - GAGATTGACGGCGACGAG	60.52	(CGG)4	282	2	EAZ02233.1	2e-98	hypothetical protein OsI_023465 [Oryza sativa (indica cultivar-group)]
G05_006														(ES699096)	gsa_003d_f05	F1 - GCCTCCACAGCCCTATCTACT	59.75	(CCG)5	200		EAZ25311.1	2e-66	hypothetical protein OsJ_008794 [Oryza sativa (japonica cultivar-group)]
G05_006														(ES699096)	gsa_003d_f05	R1 - TTGTCATCAGTGGTCGTGGT	60	(CCG)5	200		EAZ25311.1	2e-66	hypothetical protein OsJ_008794 [Oryza sativa (japonica cultivar-group)]
G05_008														(ES699099)	gsa_004a_a01	F1 - TCCCAAGCTAGCAAAGCCTA	60.11	(CGG)6	305		EAY88183.1	2e-20	hypothetical protein OsI_009416 [Oryza sativa (indica cultivar-group)]
G05_008														(ES699099)	gsa_004a_a01	R1 - GAGGTTGAGCTTGAGCAGGT	59.6	(CGG)6	305		EAY88183.1	2e-20	hypothetical protein OsI_009416 [Oryza sativa (indica cultivar-group)]
G05_009														(EY457950)	gsa_004a_e02	F1 - GTACGTGAAGCTGGGCTACC	59.76	(TCC)4	301		NP_001049406.1	4e-80	Os03g0220100 [Oryza sativa (japonica cultivar-group)] / very-long-chain fatty acid condensing enzyme, putative, expressed [Oryza sativa (japonica cultivar-group)] / Os03g0220100 [Oryza sativa (japonica cultivar-group)] / hypothetical protein OsI_010303 [Oryza sativa (indica cultivar-group)] / hypothetical protein OsJ_009576 [Oryza sativa (japonica cultivar-group)]
G05_009														(EY457950)	gsa_004a_e02	R1 - GAGCTTGATGTGCTCCATGA	59.95	(TCC)4	301		NP_001049406.1	4e-80	Os03g0220100 [Oryza sativa (japonica cultivar-group)] / very-long-chain fatty acid condensing enzyme, putative, expressed [Oryza sativa (japonica cultivar-group)] / Os03g0220100 [Oryza sativa (japonica cultivar-group)] / hypothetical protein OsI_010303 [Oryza sativa (indica cultivar-group)] / hypothetical protein OsJ_009576 [Oryza sativa (japonica cultivar-group)]
G05_010														(EY457951)	gsa_004a_e10	F2 - CAGTGAAGGCGGACGTGT	60.91	(GCG)4	356		EAZ04339.1	1e-72	hypothetical protein OsI_025571 [Oryza sativa (indica cultivar-group)]
G05_010														(EY457951)	gsa_004a_e10	R1 - GAGCTCTTTCGCCATCGTC	61.05	(GCG)4	356		EAZ04339.1	1e-72	hypothetical protein OsI_025571 [Oryza sativa (indica cultivar-group)]
G05_011														(ES699114)	gsa_004c_f06	F1 - GTTTGCCACTCTCTCCTTCG	59.99	(CCG)7	319		NP_001041738.1	2e-85	Os01g0100700 [Oryza sativa (japonica cultivar-group)] / putative 40S ribosomal protein S5 [Oryza sativa (japonica cultivar-group)] / putative 40S ribosomal protein S5 [Oryza sativa (japonica cultivar-group)] / putative 40S ribosomal protein S5 [Oryza sativa (japonica cultivar-group)] / Os01g0100700 [Oryza sativa (japonica cultivar-group)] / hypothetical protein OsI_000007 [Oryza sativa (indica cu…
G05_011														(ES699114)	gsa_004c_f06	R3 - TGATCTTCTTGCCGTTGTTG	59.84	(CCG)7	319		NP_001041738.1	2e-85	Os01g0100700 [Oryza sativa (japonica cultivar-group)] / putative 40S ribosomal protein S5 [Oryza sativa (japonica cultivar-group)] / putative 40S ribosomal protein S5 [Oryza sativa (japonica cultivar-group)] / putative 40S ribosomal protein S5 [Oryza sativa (japonica cultivar-group)] / Os01g0100700 [Oryza sativa (japonica cultivar-group)] / hypothetical protein OsI_000007 [Oryza sativa (indica cu…
G05_012														(ES699119)	gsa_004d_a09	F1 - GCAACACACCTCAAAGCAAA	59.89	(TCC)4	385
G05_012														(ES699119)	gsa_004d_a09	R1 - AACTCGGCTACATCGCTCAG	60.56	(TCC)4	385
G05_013														(ES699123)	gsa_005a_d06	F1 - GATGACATCCGCCCTCTTAG	59.65	(GAA)4	243
G05_013														(ES699123)	gsa_005a_d06	R2 - GGAGGGAGCAGACAAAAACA	60.23	(GAA)4	243
G05_014	4	55.7	123.741									yes		(ES699131)	gsa_005b_h06	F1 - CCATCACAGATTCCGAGAGC	60.77	(CGC)5	164	2	NP_001048971.1	1e-47	Os03g0149200 [Oryza sativa (japonica cultivar-group)] / Unknown protein [Oryza sativa (japonica cultivar-group)] / expressed protein [Oryza sativa (japonica cultivar-group)] / Os03g0149200 [Oryza sativa (japonica cultivar-group)]
G05_014	4	55.7	123.741									yes		(ES699131)	gsa_005b_h06	R1 - GGTAGGCGGATAGGAGGAAG	60.05	(CGC)5	164	2	NP_001048971.1	1e-47	Os03g0149200 [Oryza sativa (japonica cultivar-group)] / Unknown protein [Oryza sativa (japonica cultivar-group)] / expressed protein [Oryza sativa (japonica cultivar-group)] / Os03g0149200 [Oryza sativa (japonica cultivar-group)]
G05_015														(ES699133)	gsa_005c_b12	F2 - CCCTGTTGAAAGTGTTGAAGC	59.77	(GTT)4	276		XP_001214787.1	1e-27	protein disulfide-isomerase precursor [Aspergillus terreus NIH2624] / protein disulfide-isomerase precursor [Aspergillus terreus NIH2624]
G05_015														(ES699133)	gsa_005c_b12	R1 - TTGACAAAAGTGGCAACAGC	59.89	(GTT)4	276		XP_001214787.1	1e-27	protein disulfide-isomerase precursor [Aspergillus terreus NIH2624] / protein disulfide-isomerase precursor [Aspergillus terreus NIH2624]
G05_016														(EY457954)	gsa_005d_a09	F1 - GTTGCCGAAATCCTGAAAAA	60.05	(GCT)4	207		NP_001058008.1	4e-50	Os06g0602600 [Oryza sativa (japonica cultivar-group)] / unknown protein [Oryza sativa (japonica cultivar-group)] / Os06g0602600 [Oryza sativa (japonica cultivar-group)] / hypothetical protein OsI_022809 [Oryza sativa (indica cultivar-group)] / hypothetical protein OsJ_021046 [Oryza sativa (japonica cultivar-group)]
G05_016														(EY457954)	gsa_005d_a09	R1 - CTGTTCCTCGACCTCCTCAG	59.98	(GCT)4	207		NP_001058008.1	4e-50	Os06g0602600 [Oryza sativa (japonica cultivar-group)] / unknown protein [Oryza sativa (japonica cultivar-group)] / Os06g0602600 [Oryza sativa (japonica cultivar-group)] / hypothetical protein OsI_022809 [Oryza sativa (indica cultivar-group)] / hypothetical protein OsJ_021046 [Oryza sativa (japonica cultivar-group)]
G05_017														(EY457955)	gsa_005d_e01	F2 - CTGGTAGAGGCAGATCTGTGG	59.88	(GAG)4	339		NP_001045833.1	1e-27	Os02g0137800 [Oryza sativa (japonica cultivar-group)] / unknown protein [Oryza sativa (japonica cultivar-group)] / Os02g0137800 [Oryza sativa (japonica cultivar-group)] / hypothetical protein OsI_005632 [Oryza sativa (indica cultivar-group)]
G05_017														(EY457955)	gsa_005d_e01	R2 - GTGGGTCAGGTTTTCCTTCA	59.94	(GAG)4	339		NP_001045833.1	1e-27	Os02g0137800 [Oryza sativa (japonica cultivar-group)] / unknown protein [Oryza sativa (japonica cultivar-group)] / Os02g0137800 [Oryza sativa (japonica cultivar-group)] / hypothetical protein OsI_005632 [Oryza sativa (indica cultivar-group)]
G05_018														(ES699144)	gsa_006a_b01	F1 - GCCTCCCGAAGATAACGAAT	60.42	(GCC)5	324		NP_001044755.1	6e-79	Os01g0839700 [Oryza sativa (japonica cultivar-group)] / putative ubiquitin carrier protein UBC7 [Oryza sativa (japonica cultivar-group)] / putative ubiquitin carrier protein UBC7 [Oryza sativa (japonica cultivar-group)] / Os01g0839700 [Oryza sativa (japonica cultivar-group)] / hypothetical protein OsI_004286 [Oryza sativa (indica cultivar-group)] / hypothetical protein OsJ_003923 [Oryza sativa (j…
G05_018														(ES699144)	gsa_006a_b01	R1 - TTTGGATGCCACATTTCAGA	60.05	(GCC)5	324		NP_001044755.1	6e-79	Os01g0839700 [Oryza sativa (japonica cultivar-group)] / putative ubiquitin carrier protein UBC7 [Oryza sativa (japonica cultivar-group)] / putative ubiquitin carrier protein UBC7 [Oryza sativa (japonica cultivar-group)] / Os01g0839700 [Oryza sativa (japonica cultivar-group)] / hypothetical protein OsI_004286 [Oryza sativa (indica cultivar-group)] / hypothetical protein OsJ_003923 [Oryza sativa (j…
G05_020														(ES699152)	gsa_006b_d06	F3 - GTCTGCTCAGCCACCACTTC	61.02	(CGG)4	261		ABI95402.1	5e-55	fasciclin-like protein FLA12 [Triticum aestivum]
G05_020														(ES699152)	gsa_006b_d06	R1 - TTGAGCTGAGTGTCCTGCTG	60.33	(CGG)4	261		ABI95402.1	5e-55	fasciclin-like protein FLA12 [Triticum aestivum]
G05_021														(EY457956)	gsa_006b_d10	F1 - GCAAGAGTGTCACCCTCACA	59.87	(TGA)4	360		EAZ45336.1	6e-24	hypothetical protein OsJ_028819 [Oryza sativa (japonica cultivar-group)]
G05_021														(EY457956)	gsa_006b_d10	R1 - CGTCATCGCACACTTTGAAC	60.31	(TGA)4	360		EAZ45336.1	6e-24	hypothetical protein OsJ_028819 [Oryza sativa (japonica cultivar-group)]
G05_022	6		32.258									no		(EY457957)	gsa_006c_a07	F1 - GAGGAGGACGACGAGTTCTG	59.99	(TGG)4	350		NP_001047177.1	6e-62	Os02g0567100 [Oryza sativa (japonica cultivar-group)] / thioredoxin-like protein [Oryza sativa (japonica cultivar-group)] / Os02g0567100 [Oryza sativa (japonica cultivar-group)]
G05_022	6		32.258									no		(EY457957)	gsa_006c_a07	R1 - ATCCTCTCCTTGTCCCTCGT	60.07	(TGG)4	350		NP_001047177.1	6e-62	Os02g0567100 [Oryza sativa (japonica cultivar-group)] / thioredoxin-like protein [Oryza sativa (japonica cultivar-group)] / Os02g0567100 [Oryza sativa (japonica cultivar-group)]
G05_023	3	47.5	85.78									yes		(EY457959)	gsa_007b_a05	F2 - GCGAAACCACCAAGTGATCT	60.12	(GAT)5	203	2	EAY76242.1	2e-16	hypothetical protein OsI_004089 [Oryza sativa (indica cultivar-group)]
G05_023	3	47.5	85.78									yes		(EY457959)	gsa_007b_a05	R1 - GCATGTCAGGTCATCACACC	59.97	(GAT)5	203	2	EAY76242.1	2e-16	hypothetical protein OsI_004089 [Oryza sativa (indica cultivar-group)]
G05_024	3	27.8										no		(ES699168)	gsa_007c_a07	F2 - GCAACCTCGTAGACCACCTC	59.73	(GCG)4	180	2	CAA48400.1	5e-41	ribosomal protein L12 [Secale cereale]
G05_024	3	27.8										no		(ES699168)	gsa_007c_a07	R3 - CAATCTTGATGGTCGCGATA	59.65	(GCG)4	180	2	CAA48400.1	5e-41	ribosomal protein L12 [Secale cereale]
G05_025														(EY457961)	gsa_008a_a04	F1 - GTGGTTCCTGTCGTTCGTG	60.15	(GGC)4	259		EAZ43513.1	2e-30	hypothetical protein OsJ_026996 [Oryza sativa (japonica cultivar-group)]
G05_025														(EY457961)	gsa_008a_a04	R1 - CTTCTTCCTCAGCCGCTCTA	59.85	(GGC)4	259		EAZ43513.1	2e-30	hypothetical protein OsJ_026996 [Oryza sativa (japonica cultivar-group)]
G05_026														(EY457962)	gsa_008a_c01	F1 - GGGGAAGGAAGTCAGGTCTC	60.05	(GCT)5	275
G05_026														(EY457962)	gsa_008a_c01	R1 - AAACAAGCCACGGGTACATC	59.86	(GCT)5	275
G05_028	3	36.5	44.6									yes		(EY457963)	gsa_008b_d10	F1 - GACCTCACCTCACCAAGCTC	59.84	(GGA)4	360	2	NP_001042526.1	1e-20	Os01g0235900 [Oryza sativa (japonica cultivar-group)] / peptide transporter protein -like [Oryza sativa (japonica cultivar-group)] / Os01g0235900 [Oryza sativa (japonica cultivar-group)]
G05_028	3	36.5	44.6									yes		(EY457963)	gsa_008b_d10	R1 - CTTCAAGAGCCTTGCTCACC	60.13	(GGA)4	360	2	NP_001042526.1	1e-20	Os01g0235900 [Oryza sativa (japonica cultivar-group)] / peptide transporter protein -like [Oryza sativa (japonica cultivar-group)] / Os01g0235900 [Oryza sativa (japonica cultivar-group)]
G05_029														(ES699188)	gsa_008c_c04	F1 - CCGGTGAGACGGAAGATG	60.2	(CGC)4	247
G05_029														(ES699188)	gsa_008c_c04	R1 - ACTGAATCCAAATCGGCAAC	59.94	(CGC)4	247
G05_030	5	32.7										no		(ES699190)	gsa_008c_h02	F1 - GGGGAAGGAAGTCAGGTCTC	60.05	(GCT)5	245	2	AAL47687.1	4e-82	glutathione-S-transferase Cla47 [Triticum aestivum]
G05_030	5	32.7										no		(ES699190)	gsa_008c_h02	R1 - GCCAACAAACAGAGACAGCA	60.03	(GCT)5	245	2	AAL47687.1	4e-82	glutathione-S-transferase Cla47 [Triticum aestivum]
G05_033	5	103.4	101.719									yes	yes	(ES699201)	gsb_001a_h03	F1 - GCAGCTTCCTTCCAACACTT	59.48	(AGC)4	152	3	AAX08107.1	9e-65	cinnamoyl-CoA reductase [Triticum aestivum]
G05_033	5	103.4	101.719									yes	yes	(ES699201)	gsb_001a_h03	R1 - GCACGCTAAGTTTCGGTGTT	60.31	(AGC)4	152	3	AAX08107.1	9e-65	cinnamoyl-CoA reductase [Triticum aestivum]
G05_034														(ES699202)	gsb_001b_a03	F1 - CAGTGTGTTCTGCCATTTCG	60.3	(TGA)4	159
G05_034														(ES699202)	gsb_001b_a03	R1 - AGGGTGTATCCCCTGAAGCTA	59.97	(TGA)4	159
G05_035	2	98.8										no		(ES699203)	gsb_001b_b03	F1 - GCCGCAGGAAGAAGATTAGA	59.55	(GCT)4	219	2	NP_001053193.1	1e-42	Os04g0495400 [Oryza sativa (japonica cultivar-group)] / OSJNBa0067K08.1 [Oryza sativa (japonica cultivar-group)] / OSJNBb0091E11.23 [Oryza sativa (japonica cultivar-group)] / Os04g0495400 [Oryza sativa (japonica cultivar-group)] / OSIGBa0159F11.8 [Oryza sativa (indica cultivar-group)] / hypothetical protein OsI_015916 [Oryza sativa (indica cultivar-group)] / hypothetical protein OsJ_014700 [Oryza…
G05_035	2	98.8										no		(ES699203)	gsb_001b_b03	R2 - TCTTGCTTCCAGAGGGTGAT	59.8	(GCT)4	219	2	NP_001053193.1	1e-42	Os04g0495400 [Oryza sativa (japonica cultivar-group)] / OSJNBa0067K08.1 [Oryza sativa (japonica cultivar-group)] / OSJNBb0091E11.23 [Oryza sativa (japonica cultivar-group)] / Os04g0495400 [Oryza sativa (japonica cultivar-group)] / OSIGBa0159F11.8 [Oryza sativa (indica cultivar-group)] / hypothetical protein OsI_015916 [Oryza sativa (indica cultivar-group)] / hypothetical protein OsJ_014700 [Oryza…
G05_036														(ES699212)	gsb_001c_h02	F1 - GGCCTCCCGTAACCTCTAAA	60.44	(CGC)4	308		AAS57723.1	8e-67	phosphoethanolamine N-methyltransferase [Oryza sativa]
G05_036														(ES699212)	gsb_001c_h02	R1 - TTCTCCAGTAAAGCGGCCTA	59.97	(CGC)4	308		AAS57723.1	8e-67	phosphoethanolamine N-methyltransferase [Oryza sativa]
G05_039														(ES699226)	gsb_002a_h05	F2 - TTCTCCCTTCCACTCACAGC	60.39	(GCG)4	288		EAZ09865.1	4e-86	hypothetical protein OsI_031097 [Oryza sativa (indica cultivar-group)]
G05_039														(ES699226)	gsb_002a_h05	R1 - TAGAGAAAGGCGGTGGTGTT	59.73	(GCG)4	288		EAZ09865.1	4e-86	hypothetical protein OsI_031097 [Oryza sativa (indica cultivar-group)]
G05_040														(EY457965)	p_001a_f02	F1 - CGAGTGAAACTCGGAGGAAG	59.98	(GCGA)5	321
G05_040														(EY457965)	p_001a_f02	R1 - GTCCCACACTTCAGTGAGCA	59.87	(GCGA)5	321
G05_041	6	8.2		0								yes		(ES699231)	p_001a_f04	F1 - TAACGGCGGATAGATTGCTC	60.2	(AGG)4	208	2	NP_001047013.1	5e-46	Os02g0529500 [Oryza sativa (japonica cultivar-group)] / putative SNAP25 [Oryza sativa (japonica cultivar-group)] / Os02g0529500 [Oryza sativa (japonica cultivar-group)] / hypothetical protein OsI_007348 [Oryza sativa (indica cultivar-group)]
G05_041	6	8.2		0								yes		(ES699231)	p_001a_f04	R1 - GTCGGAGTCAGAGTCGAAGG	59.99	(AGG)4	208	2	NP_001047013.1	5e-46	Os02g0529500 [Oryza sativa (japonica cultivar-group)] / putative SNAP25 [Oryza sativa (japonica cultivar-group)] / Os02g0529500 [Oryza sativa (japonica cultivar-group)] / hypothetical protein OsI_007348 [Oryza sativa (indica cultivar-group)]
G05_042														(ES699234)	p_001a_h03	F1 - TGTTGGTGTTCTACCCACGA	60	(CCG)4	259		NP_001047066.1	2e-13	Os02g0541900 [Oryza sativa (japonica cultivar-group)] / unknown protein [Oryza sativa (japonica cultivar-group)] / unknown protein [Oryza sativa (japonica cultivar-group)] / Os02g0541900 [Oryza sativa (japonica cultivar-group)]
G05_042														(ES699234)	p_001a_h03	R1 - GCTTCTTCTCGTCGAACTGC	60.29	(CCG)4	259		NP_001047066.1	2e-13	Os02g0541900 [Oryza sativa (japonica cultivar-group)] / unknown protein [Oryza sativa (japonica cultivar-group)] / unknown protein [Oryza sativa (japonica cultivar-group)] / Os02g0541900 [Oryza sativa (japonica cultivar-group)]
G05_043														(ES699235)	p_001a_h12	F1 - CGCAAACACCACTTACATCG	60.17	(TCG)4	210
G05_043														(ES699235)	p_001a_h12	R2 - TCCCGGTTTCCTGGTAAAG	59.91	(TCG)4	210
G05_044	5	64	29.664									yes		(ES700454)	p_002b_c12	F1 - GACCGATTGGAACCAACAAC	60.22	(CTC)4	271	2	NP_001065900.1	4e-58	Os11g0181500 [Oryza sativa (japonica cultivar-group)] / nitrogen fixation protein, putative, expressed [Oryza sativa (japonica cultivar-group)] / Os11g0181500 [Oryza sativa (japonica cultivar-group)]
G05_044	5	64	29.664									yes		(ES700454)	p_002b_c12	R2 - CGATGCTTTCAGCGGTTAAT	60.23	(CTC)4	271	2	NP_001065900.1	4e-58	Os11g0181500 [Oryza sativa (japonica cultivar-group)] / nitrogen fixation protein, putative, expressed [Oryza sativa (japonica cultivar-group)] / Os11g0181500 [Oryza sativa (japonica cultivar-group)]
G05_046	6	5.3	20.85	10.3								yes	yes	(ES699282)	r_001d_c11	F1 - TACCTCCAGCAACAGCTTCA	59.59	(GCA)5	249	2	NP_001045993.1	5e-61	Os02g0164900 [Oryza sativa (japonica cultivar-group)] / putative auxin response transcription factor(ARF6) [Oryza sativa (japonica cultivar-group)] / putative auxin response transcription factor(ARF6) [Oryza sativa (japonica cultivar-group)] / Os02g0164900 [Oryza sativa (japonica cultivar-group)] / hypothetical protein OsI_005844 [Oryza sativa (indica cultivar-group)] / hypothetical protein OsJ_0…
G05_046	6	5.3	20.85	10.3								yes	yes	(ES699282)	r_001d_c11	R1 - TTCTGAAACTGGCTGCAATG	59.99	(GCA)5	249	2	NP_001045993.1	5e-61	Os02g0164900 [Oryza sativa (japonica cultivar-group)] / putative auxin response transcription factor(ARF6) [Oryza sativa (japonica cultivar-group)] / putative auxin response transcription factor(ARF6) [Oryza sativa (japonica cultivar-group)] / Os02g0164900 [Oryza sativa (japonica cultivar-group)] / hypothetical protein OsI_005844 [Oryza sativa (indica cultivar-group)] / hypothetical protein OsJ_0…
G05_047														(ES699301)	r_002b_g09	F1 - AGGGCAAGGTTGAGGATGTT	60.88	(AAG)5	226		ABG57075.1	1e-126	heat shock protein 90 [Triticum aestivum] / heat shock protein 90 [Triticum aestivum]
G05_047														(ES699301)	r_002b_g09	R1 - AGCTGACCCTCCACAGAGAA	59.99	(AAG)5	226		ABG57075.1	1e-126	heat shock protein 90 [Triticum aestivum] / heat shock protein 90 [Triticum aestivum]
G05_048														(ES699305)	r_003a_a04	F1 - CAACAAGCGCGTGAGAAATA	60.01	(GA)8	207		AAP72291.1	9e-48	thioredoxin h isoform 2; HvTrxh2 [Hordeum vulgare subsp. vulgare]
G05_048														(ES699305)	r_003a_a04	R3 - GTCAATCACCACCAGCCTCT	60.12	(GA)8	207		AAP72291.1	9e-48	thioredoxin h isoform 2; HvTrxh2 [Hordeum vulgare subsp. vulgare]
G05_050	2	99.3										no		(ES699310)	r_003a_e10	F1 - TGCTCAGATGGTCTGCAGTT	59.58	(CAT)4	289	2	EAY94464.1	2e-73	hypothetical protein OsI_015697 [Oryza sativa (indica cultivar-group)]
G05_050	2	99.3										no		(ES699310)	r_003a_e10	R1 - CTGGGAAGAAGCAGTTCTGG	59.98	(CAT)4	289	2	EAY94464.1	2e-73	hypothetical protein OsI_015697 [Oryza sativa (indica cultivar-group)]
G05_052	4				46.4							no		(ES699312)	r_003a_h11	F1 - TTGGTTGCAGCACTGATTTC	59.85	(CCA)5	229
G05_052	4				46.4							no		(ES699312)	r_003a_h11	R1 - TTGCTGCTTTCTGTTTGTGG	60.03	(CCA)5	229
G05_053														(ES699315)	r_003b_c04	F1 - AAAGCGATGCCTGTGACG	60.99	(CAG)4	253		NP_001051155.1	4e-71	Os03g0729500 [Oryza sativa (japonica cultivar-group)] / TPA_exp: growth-regulating factor 6 [Oryza sativa (japonica cultivar-group)] / expressed protein [Oryza sativa (japonica cultivar-group)] / Os03g0729500 [Oryza sativa (japonica cultivar-group)]
G05_053														(ES699315)	r_003b_c04	R1 - TACCCGTATTCCTCGCACTC	60.1	(CAG)4	253		NP_001051155.1	4e-71	Os03g0729500 [Oryza sativa (japonica cultivar-group)] / TPA_exp: growth-regulating factor 6 [Oryza sativa (japonica cultivar-group)] / expressed protein [Oryza sativa (japonica cultivar-group)] / Os03g0729500 [Oryza sativa (japonica cultivar-group)]
G05_054														(ES699319)	r_003b_g09	F1 - TTCTGCTGCACCTTCTGCT	59.87	(CGC)4	223		AAV24918.1	3e-53	unknown protein [Oryza sativa (japonica cultivar-group)] / hypothetical protein OsI_018109 [Oryza sativa (indica cultivar-group)]
G05_054														(ES699319)	r_003b_g09	R1 - GCTTCTTGTTGGGGTTCTTG	59.71	(CGC)4	223		AAV24918.1	3e-53	unknown protein [Oryza sativa (japonica cultivar-group)] / hypothetical protein OsI_018109 [Oryza sativa (indica cultivar-group)]
G05_055														(EY457972)	r_003c_a05	F2 - CGGCCATTCGTTATTTCATC	60.29	(CGA)4	389		AAY41607.1	1e-36	Crs-1 [Agrostis stolonifera]
G05_055														(EY457972)	r_003c_a05	R2 - CCAGCGTTATCGGTGTAGGT	60.02	(CGA)4	389		AAY41607.1	1e-36	Crs-1 [Agrostis stolonifera]
G05_056	4	33.5										no		(EY457973)	r_003c_d06	F2 - ATGGTGAAGATGCCCTCAAG	60.07	(GGA)5	379	2	AAC08009.1	3e-77	DnaJ-related protein ZMDJ1 [Zea mays]
G05_056	4	33.5										no		(EY457973)	r_003c_d06	R2 - CCAGTACCCCTGCACTCATT	59.99	(GGA)5	379	2	AAC08009.1	3e-77	DnaJ-related protein ZMDJ1 [Zea mays]
G05_057														(EY457974)	r_003c_d09	F1 - TGGACATCGACATCGAGAAG	59.79	(CGG)4	321		AAN80141.1	4e-57	extracellular invertase; beta-fructofuranosidase [Triticum monococcum]
G05_057														(EY457974)	r_003c_d09	R1 - CCACCGAATCGAAGGAACTA	60.07	(CGG)4	321		AAN80141.1	4e-57	extracellular invertase; beta-fructofuranosidase [Triticum monococcum]
G05_058														(ES699321)	r_003c_e03	F1 - GGAATTCGGCCATTACGG	61.2	(TCC)5	168		CAJ01713.1	3e-88	methionine synthase 1 enzyme [Hordeum vulgare subsp. vulgare]
G05_058														(ES699321)	r_003c_e03	R1 - AAAGACTCCAGGGCGAACTT	60.25	(TCC)5	168		CAJ01713.1	3e-88	methionine synthase 1 enzyme [Hordeum vulgare subsp. vulgare]
G05_059														(EY457975)	r_003c_e05	F1 - TTCTCCAGCGACTTCTCCAT	59.95	(GCC)4	342		NP_001048205.1	2e-43	Os02g0762600 [Oryza sativa (japonica cultivar-group)] / unknown protein [Oryza sativa (japonica cultivar-group)] / Os02g0762600 [Oryza sativa (japonica cultivar-group)] / hypothetical protein OsJ_008195 [Oryza sativa (japonica cultivar-group)]
G05_059														(EY457975)	r_003c_e05	R1 - GACCTTGTCGCTCTTCTTGG	59.99	(GCC)4	342		NP_001048205.1	2e-43	Os02g0762600 [Oryza sativa (japonica cultivar-group)] / unknown protein [Oryza sativa (japonica cultivar-group)] / Os02g0762600 [Oryza sativa (japonica cultivar-group)] / hypothetical protein OsJ_008195 [Oryza sativa (japonica cultivar-group)]
G05_060														(ES699322)	r_003c_e06	F1 - CTAGGGTTTCCCTCCCAATC	59.76	(CCG)5	283		NP_001048438.1	1e-125	Os02g0805200 [Oryza sativa (japonica cultivar-group)] / Proliferating cell nuclear antigen (PCNA) (Cyclin) / Proliferating cell nuclear antigen (PCNA) [Oryza sativa] / proliferating cell nuclear antigen [Oryza sativa (japonica cultivar-group)] / SPATULA-like [Oryza sativa (japonica cultivar-group)] / Os02g0805200 [Oryza sativa (japonica cultivar-group)] / hypothetical protein OsI_009154 [Oryza sa…
G05_060														(ES699322)	r_003c_e06	R1 - CATGTTGGTGAGGTTCATGC	59.97	(CCG)5	283		NP_001048438.1	1e-125	Os02g0805200 [Oryza sativa (japonica cultivar-group)] / Proliferating cell nuclear antigen (PCNA) (Cyclin) / Proliferating cell nuclear antigen (PCNA) [Oryza sativa] / proliferating cell nuclear antigen [Oryza sativa (japonica cultivar-group)] / SPATULA-like [Oryza sativa (japonica cultivar-group)] / Os02g0805200 [Oryza sativa (japonica cultivar-group)] / hypothetical protein OsI_009154 [Oryza sa…
G05_061														(ES699334)	r_004a_b10	F1 - ATTACGGCCGGGAGAGTC	60.03	(AG)8	176		EAY84084.1	4e-36	hypothetical protein OsI_005317 [Oryza sativa (indica cultivar-group)] / ankyrin-1, putative, unknown [Oryza sativa (indica cultivar-group)]
G05_061														(ES699334)	r_004a_b10	R2 - AAGGTGAAGAAGGCGGAGTT	60.25	(AG)8	176		EAY84084.1	4e-36	hypothetical protein OsI_005317 [Oryza sativa (indica cultivar-group)] / ankyrin-1, putative, unknown [Oryza sativa (indica cultivar-group)]
G05_062														(ES699346)	r_004c_g10	F2 - GGGGGTGTTGATTTAGACGA	59.79	(CCG)5	162		NP_001068224.1	2e-78	Os11g0600700 [Oryza sativa (japonica cultivar-group)] / Zinc finger protein, putative, expressed [Oryza sativa (japonica cultivar-group)] / Zinc finger protein, putative, expressed [Oryza sativa (japonica cultivar-group)] / Os11g0600700 [Oryza sativa (japonica cultivar-group)]
G05_062														(ES699346)	r_004c_g10	R2 - TCCAAAACTCCCCTTGAGAA	59.64	(CCG)5	162		NP_001068224.1	2e-78	Os11g0600700 [Oryza sativa (japonica cultivar-group)] / Zinc finger protein, putative, expressed [Oryza sativa (japonica cultivar-group)] / Zinc finger protein, putative, expressed [Oryza sativa (japonica cultivar-group)] / Os11g0600700 [Oryza sativa (japonica cultivar-group)]
G05_063														(EY457980)	r_005a_h11	F1 - AAGGATTTGCATGACCCAAG	59.93	(CAT)5	199		NP_001064181.1	9e-93	Os10g0151800 [Oryza sativa (japonica cultivar-group)] / Putative RNA-binding protein [Oryza sativa] / RNA recognition motif family protein, expressed [Oryza sativa (japonica cultivar-group)] / Os10g0151800 [Oryza sativa (japonica cultivar-group)] / hypothetical protein OsJ_029540 [Oryza sativa (japonica cultivar-group)]
G05_063														(EY457980)	r_005a_h11	R1 - TCACCTGAGCAGCAGAAGAA	59.86	(CAT)5	199		NP_001064181.1	9e-93	Os10g0151800 [Oryza sativa (japonica cultivar-group)] / Putative RNA-binding protein [Oryza sativa] / RNA recognition motif family protein, expressed [Oryza sativa (japonica cultivar-group)] / Os10g0151800 [Oryza sativa (japonica cultivar-group)] / hypothetical protein OsJ_029540 [Oryza sativa (japonica cultivar-group)]
G05_064														(ES699357)	r_005b_a06	F1 - CGGTATCCATCCCAAATTGT	59.5	(TGA)5	185
G05_064														(ES699357)	r_005b_a06	R1 - CCAAACCAAAAGCATCATCA	59.52	(TGA)5	185
G05_065	5	68.4	18.149	4.5								yes		(ES699367)	r_005c_g09	F1 - ATGAAGATCGCCACTCACCT	59.69	(TCT)6	203	2	CAE92374.1	2e-43	ocs-element binding factor 1 [Secale cereale]
G05_065	5	68.4	18.149	4.5								yes		(ES699367)	r_005c_g09	R1 - TGCTGCTGCTACCGTTCTTA	59.78	(TCT)6	203	2	CAE92374.1	2e-43	ocs-element binding factor 1 [Secale cereale]
G05_066														(ES699368)	r_005c_g10	F1 - GGGGGCTCTAGACGAAACA	60.2	(TC)8	169		EAZ04813.1	5e-36	hypothetical protein OsI_026045 [Oryza sativa (indica cultivar-group)] / hypothetical protein OsJ_024260 [Oryza sativa (japonica cultivar-group)]
G05_066														(ES699368)	r_005c_g10	R2 - CCCTTCCCCTTCCTCTGTAG	60.06	(TC)8	169		EAZ04813.1	5e-36	hypothetical protein OsI_026045 [Oryza sativa (indica cultivar-group)] / hypothetical protein OsJ_024260 [Oryza sativa (japonica cultivar-group)]
G05_067														(EY457987)	r_005d_d04	F1 - GCTAAATCAGAGCCGTGGAC	59.84	(TG)7	312		NP_001068430.1	4e-33	Os11g0671000 [Oryza sativa (japonica cultivar-group)] / auxin-repressed protein-like protein ARP1, putative, expressed [Oryza sativa (japonica cultivar-group)] / Os11g0671000 [Oryza sativa (japonica cultivar-group)]
G05_067														(EY457987)	r_005d_d04	R1 - AAAGCGGAAACTTGCTCTCA	60.13	(TG)7	312		NP_001068430.1	4e-33	Os11g0671000 [Oryza sativa (japonica cultivar-group)] / auxin-repressed protein-like protein ARP1, putative, expressed [Oryza sativa (japonica cultivar-group)] / Os11g0671000 [Oryza sativa (japonica cultivar-group)]
G05_068	7			54.9	98.7	74.8				53.6		yes		(ES699401)	r_006d_h11	F1 - GTCTCTTGCATCCACCCATC	60.48	(CCG)6	253		NP_001058484.1	3e-21	Os06g0701400 [Oryza sativa (japonica cultivar-group)] / 60S acidic ribosomal protein P3 (P1/P2-like) / putative 60S acidic ribosomal protein P3 [Oryza sativa (japonica cultivar-group)] / Os06g0701400 [Oryza sativa (japonica cultivar-group)]
G05_068	7			54.9	98.7	74.8				53.6		yes		(ES699401)	r_006d_h11	R1 - ACCATGGTGAAGGAGGACTG	59.96	(CCG)6	253		NP_001058484.1	3e-21	Os06g0701400 [Oryza sativa (japonica cultivar-group)] / 60S acidic ribosomal protein P3 (P1/P2-like) / putative 60S acidic ribosomal protein P3 [Oryza sativa (japonica cultivar-group)] / Os06g0701400 [Oryza sativa (japonica cultivar-group)]
G05_070	3	39.9	47.656	37.6								yes	yes	(ES699441)	r_008b_f09	F1 - CCCATTCTTCTGATCCTCCA	60	(CT)7	312	2	NP_001042703.1	1e-64	Os01g0270300 [Oryza sativa (japonica cultivar-group)] / putative cationic peroxidase isozyme 40K precursor [Oryza sativa (japonica cultivar-group)] / putative cationic peroxidase isozyme 40K precursor [Oryza sativa (japonica cultivar-group)] / TPA: class III peroxidase 4 precursor [Oryza sativa (japonica cultivar-group)] / Os01g0270300 [Oryza sativa (japonica cultivar-group)] / hypothetical prote…
G05_070	3	39.9	47.656	37.6								yes	yes	(ES699441)	r_008b_f09	R1 - CATCTGCCATGTGATGCTCT	59.82	(CT)7	312	2	NP_001042703.1	1e-64	Os01g0270300 [Oryza sativa (japonica cultivar-group)] / putative cationic peroxidase isozyme 40K precursor [Oryza sativa (japonica cultivar-group)] / putative cationic peroxidase isozyme 40K precursor [Oryza sativa (japonica cultivar-group)] / TPA: class III peroxidase 4 precursor [Oryza sativa (japonica cultivar-group)] / Os01g0270300 [Oryza sativa (japonica cultivar-group)] / hypothetical prote…
G05_071	5	74.6		0								yes		(EY458003)	r_008b_h12	F1 - CTGGTCCGGTCAGTCAGTCT	60.31	(TTC)5	224	4	ABR25977.1	3e-27	osiaa30-auxin-responsive aux/iaa gene family member [Oryza sativa (indica cultivar-group)]
G05_071	5	74.6		0								yes		(EY458003)	r_008b_h12	R1 - TTTGCTGGACAAACTGCAAC	59.89	(TTC)5	224	4	ABR25977.1	3e-27	osiaa30-auxin-responsive aux/iaa gene family member [Oryza sativa (indica cultivar-group)]
G05_072														(ES699448)	r_008c_g07	F1 - AGACGCTCTCTCACCTGCAC	60.77	(CCATCT)5	385		Q41898	7e-25	ATP5E_MAIZE ATP synthase epsilon chain, mitochondrial / mitochondrial F1F0 ATP synthase epsilon subunit
G05_072														(ES699448)	r_008c_g07	R1 - AGGCTTGCAAGTAAGGCAAA	60.02	(CCATCT)5	385		Q41898	7e-25	ATP5E_MAIZE ATP synthase epsilon chain, mitochondrial / mitochondrial F1F0 ATP synthase epsilon subunit
G05_073	7	66.6	44.51	28.6								yes		(ES699475)	r_009d_d06	F1 - CTCATCGGCATCTTCCAAAG	60.73	(TC)7	251	3	AAS48644.1	9e-80	putative ABA-induced protein [Cynodon dactylon]
G05_073	7	66.6	44.51	28.6								yes		(ES699475)	r_009d_d06	R2 - GTAGATGACGCCGTCCTTGT	60.14	(TC)7	251	3	AAS48644.1	9e-80	putative ABA-induced protein [Cynodon dactylon]
G05_074														(EY458012)	r_011c_b02	F1 - AGCTCTCTGACGCCATGTTT	60.02	(TG)7	200		NP_001068430.1	4e-33	Os11g0671000 [Oryza sativa (japonica cultivar-group)] / auxin-repressed protein-like protein ARP1, putative, expressed [Oryza sativa (japonica cultivar-group)] / Os11g0671000 [Oryza sativa (japonica cultivar-group)]
G05_074														(EY458012)	r_011c_b02	R1 - GCACCGACACGGGTAGTATT	59.88	(TG)7	200		NP_001068430.1	4e-33	Os11g0671000 [Oryza sativa (japonica cultivar-group)] / auxin-repressed protein-like protein ARP1, putative, expressed [Oryza sativa (japonica cultivar-group)] / Os11g0671000 [Oryza sativa (japonica cultivar-group)]
G05_076	2	94.5	86.867									yes	yes	(ES699567)	r_014a_a04	F1 - TCCCGATCTCACACATTTTG	59.5	(AG)6	185	2	ABD92943.1	1e-121	alpha tubulin-1B [Triticum aestivum]
G05_076	2	94.5	86.867									yes	yes	(ES699567)	r_014a_a04	R2 - CGTGCTCGAGGCAGTAGAG	59.89	(AG)6	185	2	ABD92943.1	1e-121	alpha tubulin-1B [Triticum aestivum]
G05_078	7		70.445									no		(ES699589)	rg1_008b_e05	F1 - CGAGTACAGGCACATCGAGA	60.01	(CGA)5	287
G05_078	7		70.445									no		(ES699589)	rg1_008b_e05	R1 - CAACAGTGTGCCTGGCTAGA	60.05	(CGA)5	287
G05_079														(ES699594)	rg1_009b_c02	F2 - CCCAGCATATGGAGCATACC	60.32	(AG)7	177		ABR25993.1	1e-17	nucleic acid binding protein [Oryza sativa (indica cultivar-group)]
G05_079														(ES699594)	rg1_009b_c02	R1 - CCCTCCCCTCTCTCTCACTT	59.8	(AG)7	177		ABR25993.1	1e-17	nucleic acid binding protein [Oryza sativa (indica cultivar-group)]
G05_080														(ES699587)	rg1_013b_g08	F2 - CCAATCAGGCACAAAGTTGA	59.69	(TG)7	252
G05_080														(ES699587)	rg1_013b_g08	R1 - CCCCTTAAAATGGGGAAAGA	60.12	(TG)7	252
G05_081	1	30.8										no		(ES699712)	rg2_004_b10	F1 - CCAACCAGAAGAGTCGGAAG	59.84	(AG)10	192	2
G05_081	1	30.8										no		(ES699712)	rg2_004_b10	R1 - AGGGTCTCGGAGATGCTG	58.86	(AG)10	192	2
G05_082	2*	18.1										no		(ES699706)	rg2_004_b12	F1 - GACGGCAGGTACTGGACAAT	60	(TA)6	326	2	AAC78643.1	3e-32	ribulose-1,5-bisphosphate carboxylase small subunit [Avena vaviloviana]
G05_082	2*	18.1										no		(ES699706)	rg2_004_b12	R1 - TTCCTAGGTCGGTAGGCAAA	59.7	(TA)6	326	2	AAC78643.1	3e-32	ribulose-1,5-bisphosphate carboxylase small subunit [Avena vaviloviana]
G05_083														(ES699720)	rg3_009b_e11	F1 - CTTGAGGTGTCGTGTGCTGT	59.94	(GT)6	196
G05_083														(ES699720)	rg3_009b_e11	R1 - ACAATCTGCCGGTAAAATCG	59.96	(GT)6	196
G05_084														(ES699860)	rg4_002_d02	F1 - CATGCCATGTGAAGGATGAG	60.07	(GCA)5	162
G05_084														(ES699860)	rg4_002_d02	R1 - GGATCGATCAATGACACGAA	59.46	(GCA)5	162
G05_085														(ES699856)	rg4_002_d06	F1 - TGGGGTTCTTGAGGTGGTAG	59.96	(GGAA)5	374
G05_085														(ES699856)	rg4_002_d06	R1 - ACGTTGGGGACTTGAGTTGA	60.55	(GGAA)5	374
G05_086														(ES699886)	rg5_006b_a09	F1 - AAAGGAGGAGGAAGCTTTGC	59.96	(AT)6	247
G05_086														(ES699886)	rg5_006b_a09	R1 - CACCAAGTCCTGTGCATTTG	60.15	(AT)6	247
G05_087														(ES699864)	rg5_007b_e11	F1 - ATTCAAGGACGCCCTCATCT	60.99	(TTC)5	260		AAT38062.1	1e-17	unknown protein [Oryza sativa (japonica cultivar-group)] / hypothetical protein OsI_019091 [Oryza sativa (indica cultivar-group)]
G05_087														(ES699864)	rg5_007b_e11	R1 - TGCAGATGTTACAGGCTCGAT	60.81	(TTC)5	260		AAT38062.1	1e-17	unknown protein [Oryza sativa (japonica cultivar-group)] / hypothetical protein OsI_019091 [Oryza sativa (indica cultivar-group)]
G05_088	3	34.5										no		(ES700025)	rg6_005d_e12	F1 - TGGAGACATGGAGGAGAACC	60.05	(TG)6	243	3	AAK27373.1	4e-39	triose phosphate/phosphate translocator [Oryza sativa]
G05_088	3	34.5										no		(ES700025)	rg6_005d_e12	R1 - CGTGCACAACAGAAAAACCA	60.73	(TG)6	243	3	AAK27373.1	4e-39	triose phosphate/phosphate translocator [Oryza sativa]
G05_089	3	13.2										no		(ES699993)	rg6_008a_f09	F1 - AAGTGCGCTGCTTGACACTA	59.81	(CTG)5	323	2	CAA58110.1	4e-20	jasmonate induced protein [Hordeum vulgare subsp. vulgare]
G05_089	3	13.2										no		(ES699993)	rg6_008a_f09	R1 - AGGGCACAACATGCACTTTA	59.2	(CTG)5	323	2	CAA58110.1	4e-20	jasmonate induced protein [Hordeum vulgare subsp. vulgare]
G05_090	3	38.3										no		(ES699930)	rg6_015a_b02	F2 - CAGAAGAGGCTCAAGCAACC	60.13	(GA)7	230	2	NP_001042817.1	2e-51	Os01g0300200 [Oryza sativa (japonica cultivar-group)] / putative ATP citrate lyase a-subunit [Oryza sativa (japonica cultivar-group)] / putative ATP citrate lyase a-subunit [Oryza sativa (japonica cultivar-group)] / Os01g0300200 [Oryza sativa (japonica cultivar-group)] / hypothetical protein OsI_001499 [Oryza sativa (indica cultivar-group)] / hypothetical protein OsJ_001393 [Oryza sativa (japonic…
G05_090	3	38.3										no		(ES699930)	rg6_015a_b02	R1 - CACACAACCAGTGCTCATTTG	60.21	(GA)7	230	2	NP_001042817.1	2e-51	Os01g0300200 [Oryza sativa (japonica cultivar-group)] / putative ATP citrate lyase a-subunit [Oryza sativa (japonica cultivar-group)] / putative ATP citrate lyase a-subunit [Oryza sativa (japonica cultivar-group)] / Os01g0300200 [Oryza sativa (japonica cultivar-group)] / hypothetical protein OsI_001499 [Oryza sativa (indica cultivar-group)] / hypothetical protein OsJ_001393 [Oryza sativa (japonic…
G05_091														(EY458027)	sa_002a_b02	F2 - CCGCTGACATCAACACATTC	60.12	(AC)6	248		AAR84347.1	7e-76	glutamine synthetase isoform GSr1 [Triticum aestivum]
G05_091														(EY458027)	sa_002a_b02	R1 - CGATCGAGAGAGTCGAGGAC	60.1	(AC)6	248		AAR84347.1	7e-76	glutamine synthetase isoform GSr1 [Triticum aestivum]
G05_092	5	46.4	71.429									yes	yes	(ES700116)	sb_002d_b02	F1 - GCCTCCTCAAACCCTAACCT	59.58	(GGC)8	348	2	NP_001062338.1	1e-46	Os08g0532300 [Oryza sativa (japonica cultivar-group)] / Nuclear transport factor 2 (NTF-2) / nuclear transport factor 2 (NTF2) [Oryza sativa (japonica cultivar-group)] / nuclear transport factor 2 (NTF-2) [Oryza sativa (japonica cultivar-group)] / Os08g0532300 [Oryza sativa (japonica cultivar-group)] / hypothetical protein OsI_029001 [Oryza sativa (indica cultivar-group)] / hypothetical protein O…
G05_092	5	46.4	71.429									yes	yes	(ES700116)	sb_002d_b02	R1 - TGCGAGAACTTGATCTGGTG	59.58	(GGC)8	348	2	NP_001062338.1	1e-46	Os08g0532300 [Oryza sativa (japonica cultivar-group)] / Nuclear transport factor 2 (NTF-2) / nuclear transport factor 2 (NTF2) [Oryza sativa (japonica cultivar-group)] / nuclear transport factor 2 (NTF-2) [Oryza sativa (japonica cultivar-group)] / Os08g0532300 [Oryza sativa (japonica cultivar-group)] / hypothetical protein OsI_029001 [Oryza sativa (indica cultivar-group)] / hypothetical protein O…
G05_094	5		53.762	11			34.2					yes	yes	(EY458033)	sb_004b_b02	F1 - GAGATGTACCCGGAGACCAA	59.93	(CTG)5	233		ABA61130.1	3e-47	light-induced protein 1-like [Lolium perenne]
G05_094	5		53.762	11			34.2					yes	yes	(EY458033)	sb_004b_b02	R1 - TTAGATGTGTCGAGCGATGG	59.82	(CTG)5	233		ABA61130.1	3e-47	light-induced protein 1-like [Lolium perenne]
G05_098														(ES700224)	ve_001a_c03	F1 - TCGATATCCCAAAGGTCGAG	60.03	(CGG)5	260		EAY87883.1	3e-66	hypothetical protein OsI_009116 [Oryza sativa (indica cultivar-group)]
G05_098														(ES700224)	ve_001a_c03	R1 - GGAACCAACACGGATAGCAC	60.38	(CGG)5	260		EAY87883.1	3e-66	hypothetical protein OsI_009116 [Oryza sativa (indica cultivar-group)]
G05_099	5	50.1	106.043									yes		(EY458050)	ve_004b_b09	F1 - AGCCTTCTTTGGGAGAGGAG	59.95	(GGA)5	260	3
G05_099	5	50.1	106.043									yes		(EY458050)	ve_004b_b09	R1 - TCCTCTCTGGCAGTTCTGGT	59.99	(GGA)5	260	3
G05_100	2				69	127.8						yes		(ES700309)	ve_004c_d12	F2 - AGAATATCGCGCGAGGAAG	60.46	(CCT)5	165		EAZ04350.1	3e-82	hypothetical protein OsI_025582 [Oryza sativa (indica cultivar-group)]
G05_100	2				69	127.8						yes		(ES700309)	ve_004c_d12	R2 - CCTTCTCGTTCATGGCTGAT	60.22	(CCT)5	165		EAZ04350.1	3e-82	hypothetical protein OsI_025582 [Oryza sativa (indica cultivar-group)]
G05_101														(ES699898)	rg5_007c_h01	F1 - GCTGTAGCCGTGCTGGTTA	60.03	(TCC)4	198		ABA93715.2	1e-53	Plant protein family protein, expressed [Oryza sativa (japonica cultivar-group)]
G05_101														(ES699898)	rg5_007c_h01	R3 - CACGTACCCATTGCTCTCAG	59.31	(TCC)4	198		ABA93715.2	1e-53	Plant protein family protein, expressed [Oryza sativa (japonica cultivar-group)]
G05_102														(ES699959)	rg6_002_g11	F1 - GCATCAGTCACCTCCGTTCT	60.27	(CTG)4	342		XP_381600.1	2e-25	hypothetical protein FG01424.1 [Gibberella zeae PH-1]
G05_102														(ES699959)	rg6_002_g11	R1 - GTCTGCCACTGCTGAAGACA	60.19	(CTG)4	342		XP_381600.1	2e-25	hypothetical protein FG01424.1 [Gibberella zeae PH-1]
G05_104														(ES699937)	rg6_007d_b03	F1 - GCTAGGATTGCAAACAAGATCA	59.37	(TGTGG)4	154
G05_104														(ES699937)	rg6_007d_b03	R1 - ACTGGCAAAGCTACTGTCTCAA	59.19	(TGTGG)4	154
G05_105														(ES699936)	rg6_009b_b09	F1 - CCATAGGATTGTCACGTCCA	59.37	(TAA)4	180
G05_105														(ES699936)	rg6_009b_b09	R1 - GAAATTATGGCTCGGCTGAT	59.14	(TAA)4	180
G05_106														(ES700045)	rg6_010a_f04	F1 - AATGTGCTTGCTCATATCTGGA	59.74	(TTA)4	158
G05_106														(ES700045)	rg6_010a_f04	R1 - GCCTTTTTGCGTTTTGTCTT	59.38	(TTA)4	158
G05_107	4			43.6		180.6	75.5					yes		(ES700004)	rg6_011d_f07	F2 - GAGGGATATTGGGAGTTGGA	58.79	(TCT)4	207
G05_107	4			43.6		180.6	75.5					yes		(ES700004)	rg6_011d_f07	R1 - CATCTAGCATCTCACAGCAAAA	58.2	(TCT)4	207
G05_108	4	0										no		(ES699955)	rg6_012c_d03	F1 - GGACCCAGGGACCTTTAGTG	60.74	(GAG)4	152	2	NP_001051798.1	1e-15	Os03g0831900 [Oryza sativa (japonica cultivar-group)] / unknown protein [Oryza sativa (japonica cultivar-group)] / unknown protein [Oryza sativa (japonica cultivar-group)] / expressed protein [Oryza sativa (japonica cultivar-group)] / Os03g0831900 [Oryza sativa (japonica cultivar-group)] / hypothetical protein OsI_013686 [Oryza sativa (indica cultivar-group)] / hypothetical protein OsJ_012663 [Or…
G05_108	4	0										no		(ES699955)	rg6_012c_d03	R1 - CAGGGTCAATGTCCTCAGGT	59.96	(GAG)4	152	2	NP_001051798.1	1e-15	Os03g0831900 [Oryza sativa (japonica cultivar-group)] / unknown protein [Oryza sativa (japonica cultivar-group)] / unknown protein [Oryza sativa (japonica cultivar-group)] / expressed protein [Oryza sativa (japonica cultivar-group)] / Os03g0831900 [Oryza sativa (japonica cultivar-group)] / hypothetical protein OsI_013686 [Oryza sativa (indica cultivar-group)] / hypothetical protein OsJ_012663 [Or…
G05_109	3	34.6										no		(ES699919)	rg6_013a_f11	F1 - TGCAGACGGGACTGTAACTG	59.9	(ACC)4	395	2	BAD81300.1	1e-59	putative S-domain receptor-like protein kinase [Oryza sativa (japonica cultivar-group)]
G05_109	3	34.6										no		(ES699919)	rg6_013a_f11	R1 - TTGAAAACAGAGCCGAAACC	60.23	(ACC)4	395	2	BAD81300.1	1e-59	putative S-domain receptor-like protein kinase [Oryza sativa (japonica cultivar-group)]
G05_110														(ES700002)	rg6_014c_b02	F1 - TGTCGCAACAAGAAAGATGC	60	(CCA)4	300
G05_110														(ES700002)	rg6_014c_b02	R1 - TCGCCCAATGATTCAACATA	59.89	(CCA)4	300
G05_111														(ES699972)	rg6_015c_h11	F1 - GCCACCACCAAGGACAATAG	60.38	(TAA)4	245
G05_111														(ES699972)	rg6_015c_h11	R1 - GAGGTGTTTCGGTTTTGCAT	59.98	(TAA)4	245
G05_112	7		11.847									no		(ES700061)	sa_001a_e08	F1 - AGCGGCTAGGACCGAGTT	59.97	(GCC)4	213		Q852M1	1e-15	ALDO2_ORYSJ Probable aldehyde oxidase 2 (AO-2) / putative aldehyde oxidase [Oryza sativa (japonica cultivar-group)] / Aldehyde oxidase 1, putative, expressed [Oryza sativa (japonica cultivar-group)] / hypothetical protein OsJ_012346 [Oryza sativa (japonica cultivar-group)]
G05_112	7		11.847									no		(ES700061)	sa_001a_e08	R1 - AAACCATGGCTTGTCTCGTT	59.6	(GCC)4	213		Q852M1	1e-15	ALDO2_ORYSJ Probable aldehyde oxidase 2 (AO-2) / putative aldehyde oxidase [Oryza sativa (japonica cultivar-group)] / Aldehyde oxidase 1, putative, expressed [Oryza sativa (japonica cultivar-group)] / hypothetical protein OsJ_012346 [Oryza sativa (japonica cultivar-group)]
G05_113														(ES700069)	sa_001c_b03	F1 - GCAGTGGTATCAACGCAGAG	59.47	(CTC)4t(CTC)4	237		EAY92169.1	2e-11	hypothetical protein OsI_013402 [Oryza sativa (indica cultivar-group)]
G05_113														(ES700069)	sa_001c_b03	R1 - AGCGGAACTGGATCAAGAAA	59.81	(CTC)4t(CTC)4	237		EAY92169.1	2e-11	hypothetical protein OsI_013402 [Oryza sativa (indica cultivar-group)]
G05_118														(EY458031)	sb_003c_b04	F2 - GAGTTCCACGAGCGTAAGGA	60.4	(TGCA)4	202		NP_001045156.1	2e-14	Os01g0910900 [Oryza sativa (japonica cultivar-group)] / unknown protein [Oryza sativa (japonica cultivar-group)] / unknown protein [Oryza sativa (japonica cultivar-group)] / Os01g0910900 [Oryza sativa (japonica cultivar-group)] / hypothetical protein OsJ_004401 [Oryza sativa (japonica cultivar-group)]
G05_118														(EY458031)	sb_003c_b04	R2 - TATCCCAGATCACCGTCAGC	61.04	(TGCA)4	202		NP_001045156.1	2e-14	Os01g0910900 [Oryza sativa (japonica cultivar-group)] / unknown protein [Oryza sativa (japonica cultivar-group)] / unknown protein [Oryza sativa (japonica cultivar-group)] / Os01g0910900 [Oryza sativa (japonica cultivar-group)] / hypothetical protein OsJ_004401 [Oryza sativa (japonica cultivar-group)]
G05_121	4		75.478									no		(EY458034)	sb_004c_d08	F1 - CGTCTTCACCAAGATCGACA	59.83	(TGC)4	226	4	O64393	4e-62	WHW2_WHEAT Wheatwin-2 precursor (Pathogenesis-related protein 4b) / wheatwin2 [Triticum aestivum]
G05_121	4		75.478									no		(EY458034)	sb_004c_d08	R1 - TTGCGATCCATGCACTATACA	60.11	(TGC)4	226	4	O64393	4e-62	WHW2_WHEAT Wheatwin-2 precursor (Pathogenesis-related protein 4b) / wheatwin2 [Triticum aestivum]
G05_122	4	28.3	37.684									yes		(ES700165)	sb_005b_g07	F1 - AGCACAAAGAAGCTCCCAAA	59.99	(CCT)4	392	2	AAT76982.1	5e-46	protein of unknown function [Oryza sativa (japonica cultivar-group)]
G05_122	4	28.3	37.684									yes		(ES700165)	sb_005b_g07	R1 - CGACCATGCTGGTGATGTAG	60.14	(CCT)4	392	2	AAT76982.1	5e-46	protein of unknown function [Oryza sativa (japonica cultivar-group)]
G05_123														(ES700190)	sb_006c_c07	F1 - GGCTCCAACTCTCCCTGAT	59.2	(GCCG)4	153
G05_123														(ES700190)	sb_006c_c07	R3 - TGGCCATGTAGCAGCTATTTT	59.76	(GCCG)4	153
G05_124	1		117									no		(EY458038)	sb_007a_c11	F2 - TCGGACGCTACCTAACCATC	60.1	(TTC)4	366		BAC99394.1	1e-115	putative nitrate transporter [Oryza sativa (japonica cultivar-group)] / hypothetical protein OsI_026867 [Oryza sativa (indica cultivar-group)]
G05_124	1		117									no		(EY458038)	sb_007a_c11	R2 - GGTTGTCCTGGACGTAGACC	59.43	(TTC)4	366		BAC99394.1	1e-115	putative nitrate transporter [Oryza sativa (japonica cultivar-group)] / hypothetical protein OsI_026867 [Oryza sativa (indica cultivar-group)]
G05_126														(ES700223)	ve_001a_b09	F1 - CTCCTCGCCTGCAGATTTAG	60.11	(CCT)4	320		EAY73733.1	1e-69	hypothetical protein OsI_001580 [Oryza sativa (indica cultivar-group)]
G05_126														(ES700223)	ve_001a_b09	R1 - GTAACCGTGGCAGAGGAAGA	60.25	(CCT)4	320		EAY73733.1	1e-69	hypothetical protein OsI_001580 [Oryza sativa (indica cultivar-group)]
G05_127	1	36										no		(ES700228)	ve_001a_d04	F2 - AAATGTTGTCCGGTGAGAGG	59.97	(CCA)4.....(GCA)4	257	2	EAY98743.1	1e-50	hypothetical protein OsI_019976 [Oryza sativa (indica cultivar-group)]
G05_127	1	36										no		(ES700228)	ve_001a_d04	R2 - GATGAGCGGTCTCTTCTTGC	60.1	(CCA)4.....(GCA)4	257	2	EAY98743.1	1e-50	hypothetical protein OsI_019976 [Oryza sativa (indica cultivar-group)]
G05_128														(ES700230)	ve_001a_f02	F1 - CCACTTGAAACGGTCCTGAT	59.97	(GCG)4	229		NP_001043578.1	7e-72	Os01g0616500 [Oryza sativa (japonica cultivar-group)] / 50S ribosomal protein L22-like [Oryza sativa (japonica cultivar-group)] / Os01g0616500 [Oryza sativa (japonica cultivar-group)] / hypothetical protein OsI_002817 [Oryza sativa (indica cultivar-group)] / hypothetical protein OsJ_002519 [Oryza sativa (japonica cultivar-group)]
G05_128														(ES700230)	ve_001a_f02	R1 - GCAATAACCAGAGCAGCACA	60.02	(GCG)4	229		NP_001043578.1	7e-72	Os01g0616500 [Oryza sativa (japonica cultivar-group)] / 50S ribosomal protein L22-like [Oryza sativa (japonica cultivar-group)] / Os01g0616500 [Oryza sativa (japonica cultivar-group)] / hypothetical protein OsI_002817 [Oryza sativa (indica cultivar-group)] / hypothetical protein OsJ_002519 [Oryza sativa (japonica cultivar-group)]
G05_129	2	70										no		(EY458043)	ve_001c_c07	F1 - CTTTTGCTTCTGCACCTTCC	59.99	(TGC)4	182	2	NP_001060675.1	1e-18	Os07g0685400 [Oryza sativa (japonica cultivar-group)] / fibroin heavy chain precursor-like protein [Oryza sativa (japonica cultivar-group)] / Os07g0685400 [Oryza sativa (japonica cultivar-group)]
G05_129	2	70										no		(EY458043)	ve_001c_c07	R1 - AAACCACCAGCAGATGAAGC	60.26	(TGC)4	182	2	NP_001060675.1	1e-18	Os07g0685400 [Oryza sativa (japonica cultivar-group)] / fibroin heavy chain precursor-like protein [Oryza sativa (japonica cultivar-group)] / Os07g0685400 [Oryza sativa (japonica cultivar-group)]
G05_130	4		183.983									no		(ES700253)	ve_002a_e02	F2 - CACCACCCACTCGCTACAG	60.32	(AGC)4	154	2
G05_130	4		183.983									no		(ES700253)	ve_002a_e02	R2 - GTCAAGCAAAAATGGCAAGG	60.62	(AGC)4	154	2
G05_132	2	70										no		(EY458046)	ve_002b_h12	F1 - CAGATGCGCATGTCCTACAG	60.44	(CGA)4	300	2	NP_001054282.1	7e-51	Os04g0679800 [Oryza sativa (japonica cultivar-group)] / Os04g0679800 [Oryza sativa (japonica cultivar-group)] / hypothetical protein OsJ_015915 [Oryza sativa (japonica cultivar-group)]
G05_132	2	70										no		(EY458046)	ve_002b_h12	R1 - CTTGCTCTTGTCCGAATCGT	60.4	(CGA)4	300	2	NP_001054282.1	7e-51	Os04g0679800 [Oryza sativa (japonica cultivar-group)] / Os04g0679800 [Oryza sativa (japonica cultivar-group)] / hypothetical protein OsJ_015915 [Oryza sativa (japonica cultivar-group)]
G05_133														(ES700267)	ve_003a_f04	F1 - CTCCCCTTTCCTTCAGATCC	60.01	(TTC)4	314
G05_133														(ES700267)	ve_003a_f04	R1 - CCTCCGACAAACTCCAACAT	59.97	(TTC)4	314
G05_134	3	62.4	91.273									yes		(ES700272)	ve_003b_c04	F1 - CCTGGGTTCCACCTTCTCTT	60.48	(CGC)4	339	3	EAZ13733.1	9e-75	hypothetical protein OsJ_003558 [Oryza sativa (japonica cultivar-group)]
G05_134	3	62.4	91.273									yes		(ES700272)	ve_003b_c04	R1 - GCGGGCTGTAGACGAAGTAG	60.04	(CGC)4	339	3	EAZ13733.1	9e-75	hypothetical protein OsJ_003558 [Oryza sativa (japonica cultivar-group)]
G05_135														(ES700293)	ve_004a_b07	F1 - CAACAAGCTGCAAGTCCTGA	60.18	(GCC)4	365		NP_001063424.1	3e-58	Os09g0467300 [Oryza sativa (japonica cultivar-group)] / putative purine permease [Oryza sativa (japonica cultivar-group)] / putative purine permease [Oryza sativa (japonica cultivar-group)] / Os09g0467300 [Oryza sativa (japonica cultivar-group)]
G05_135														(ES700293)	ve_004a_b07	R1 - GTGGAGATGAGGATGGAGGA	60.01	(GCC)4	365		NP_001063424.1	3e-58	Os09g0467300 [Oryza sativa (japonica cultivar-group)] / putative purine permease [Oryza sativa (japonica cultivar-group)] / putative purine permease [Oryza sativa (japonica cultivar-group)] / Os09g0467300 [Oryza sativa (japonica cultivar-group)]
G05_136														(ES700310)	ve_004c_e12	F1 - CGCTCTTGATCCCCTTCC	60.7	(CGC)4	152		AAD10483.1	5e-84	p34cdc2 [Triticum aestivum]
G05_136														(ES700310)	ve_004c_e12	R1 - CCCGATCTTCTCCTCCTTCT	59.77	(CGC)4	152		AAD10483.1	5e-84	p34cdc2 [Triticum aestivum]
G05_137														(ES700318)	ve_004c_h12	F1 - GACTTCGTTCAACACGCAGA	60.03	(TAG)4	275
G05_137														(ES700318)	ve_004c_h12	R1 - GAGTGGGTCAAGCAGCCTAC	59.87	(TAG)4	275
G05_138														(EY458051)	ve_005a_c05	F2 - ATGGACTTGGACCCTTGGTT	60.61	(GCC)4	154		EAY82215.1	2e-56	hypothetical protein OsI_036174 [Oryza sativa (indica cultivar-group)]
G05_138														(EY458051)	ve_005a_c05	R2 - GTGGATTGCGGAATTGGTAG	60.33	(GCC)4	154		EAY82215.1	2e-56	hypothetical protein OsI_036174 [Oryza sativa (indica cultivar-group)]
G05_139	4	38.6	102.529	56.4								yes	yes	(ES700330)	ve_005b_d10	F1 - GGTACGGACTCTCCCTCTCC	60.07	(CGC)4	268	2	AAR01225.1	3e-80	putative aminotransferase AGD2 [Oryza sativa (japonica cultivar-group)]
G05_139	4	38.6	102.529	56.4								yes	yes	(ES700330)	ve_005b_d10	R1 - AGCTTGGCTATGTTCGCATT	59.87	(CGC)4	268	2	AAR01225.1	3e-80	putative aminotransferase AGD2 [Oryza sativa (japonica cultivar-group)]
G05_140														(ES700335)	ve_005c_a12	F1 - GCTAACTAGTCCTCCGGTCCA	60.64	(CGC)4	388		CAA74910.1	8e-92	putative ribophorin I homologue [Hordeum vulgare subsp. vulgare]
G05_140														(ES700335)	ve_005c_a12	R1 - GCTCCAGAAGGCTGAACAAC	60	(CGC)4	388		CAA74910.1	8e-92	putative ribophorin I homologue [Hordeum vulgare subsp. vulgare]
G05_143														(ES700361)	ve_006b_b01	F1 - CTTGCGCAGTCTCTCATTCA	60.29	(GCA)4	237		NP_001062260.1	1e-82	Os08g0519600 [Oryza sativa (japonica cultivar-group)] / unknown protein [Oryza sativa (japonica cultivar-group)] / Os08g0519600 [Oryza sativa (japonica cultivar-group)]
G05_143														(ES700361)	ve_006b_b01	R1 - TGGAACTGCTGAAATGCTTG	59.99	(GCA)4	237		NP_001062260.1	1e-82	Os08g0519600 [Oryza sativa (japonica cultivar-group)] / unknown protein [Oryza sativa (japonica cultivar-group)] / Os08g0519600 [Oryza sativa (japonica cultivar-group)]
G05_144														(ES700381)	ve_007a_e07	F1 - AGTCATCTTCCTGGCCTCCT	60.22	(GCG)4	226	2	CAA63662.1	1e-103	xyloglucan endotransglycosylase (XET) [Hordeum vulgare subsp. vulgare]
G05_144														(ES700381)	ve_007a_e07	R3 - TCAGGAGCTGCCCATTATTC	60.18	(GCG)4	226	2	CAA63662.1	1e-103	xyloglucan endotransglycosylase (XET) [Hordeum vulgare subsp. vulgare]
G05_146														(ES700407)	ve_008b_b03	F1 - TAATGTAGCAGCGGCAGAGA	59.74	(AGG)4...(GAA)4...(GAA)4	381
G05_146														(ES700407)	ve_008b_b03	R1 - CCCAGTGCACTCTTCTCCTC	59.99	(AGG)4...(GAA)4...(GAA)4	381
G05_149														(ES700428)	ve_008d_h11	F1 - GCCTCCGCTTAGGTTAGGTT	59.75	(GTA)4	152
G05_149														(ES700428)	ve_008d_h11	R2 - GATCCATCAGGCAAAAGCAG	60.74	(GTA)4	152
G05_150														(ES700444)	vr_002b_a12	F1 - ATCAGCAGCAGCACATCAAA	60.57	(CGC)4	167		NP_001049072.1	5e-63	Os03g0166000 [Oryza sativa (japonica cultivar-group)] / expressed protein [Oryza sativa (japonica cultivar-group)] / Os03g0166000 [Oryza sativa (japonica cultivar-group)]
G05_150														(ES700444)	vr_002b_a12	R1 - GGTGGCGTAGGTGACGTAGT	60.06	(CGC)4	167		NP_001049072.1	5e-63	Os03g0166000 [Oryza sativa (japonica cultivar-group)] / expressed protein [Oryza sativa (japonica cultivar-group)] / Os03g0166000 [Oryza sativa (japonica cultivar-group)]
G06_001														(EY457948)	gsa_002d_d04	F1 - CGCCGGAGAGAATAACTCTG	59.97	(GTA)4	316
G06_001														(EY457948)	gsa_002d_d04	R1 - GGCTAAAGGGGATGTACGAA	59.04	(GTA)4	316
G06_002														(ES699084)	gsa_003b_g08	F1 - CGGTCTTTCTTCCTCCACAA	60.22	(CTC)4	200
G06_002														(ES699084)	gsa_003b_g08	R1 - GGTGGCAGTGATCTTTCCAT	59.93	(CTC)4	200
G06_003														(ES699093)	gsa_003d_d03	F1 - GGTGGCAATCAATCATTTCA	59.33	(GTC)4	273		NP_001056148.1	7e-13	Os05g0534400 [Oryza sativa (japonica cultivar-group)] / putative calcineurin B-like protein [Oryza sativa (japonica cultivar-group)] / putative calcineurin B-like protein 8 (CBL8) [Oryza sativa (japonica cultivar-group)] / calcineurin B-like protein 4 [Oryza sativa (japonica cultivar-group)] / calcium sensing protein [Oryza sativa (indica cultivar-group)] / calcium sensing protein [Brassica junce…
G06_003														(ES699093)	gsa_003d_d03	R1 - ACTGCTCCCTTGTGGATGAG	60.26	(GTC)4	273		NP_001056148.1	7e-13	Os05g0534400 [Oryza sativa (japonica cultivar-group)] / putative calcineurin B-like protein [Oryza sativa (japonica cultivar-group)] / putative calcineurin B-like protein 8 (CBL8) [Oryza sativa (japonica cultivar-group)] / calcineurin B-like protein 4 [Oryza sativa (japonica cultivar-group)] / calcium sensing protein [Oryza sativa (indica cultivar-group)] / calcium sensing protein [Brassica junce…
G06_006	4	44.5	106.4									yes		(ES700027)	rg6_005c_d05	F1 - GTGGATCCAGAGTTGGCACT	60.12	(GAT)4	259	2	NP_001049527.1	1e-43	Os03g0243300 [Oryza sativa (japonica cultivar-group)] / OsS5a [Oryza sativa (japonica cultivar-group)] / 26S proteasome regulatory particle non-ATPase subunit10 [Oryza sativa (japonica cultivar-group)] / Ubiquitin interaction motif family protein, expressed [Oryza sativa (japonica cultivar-group)] / Ubiquitin interaction motif family protein, expressed [Oryza sativa (japonica cultivar-group)] / O…
G06_006	4	44.5	106.4									yes		(ES700027)	rg6_005c_d05	R1 - CTCCCTCGTCCATTGACATT	59.93	(GAT)4	259	2	NP_001049527.1	1e-43	Os03g0243300 [Oryza sativa (japonica cultivar-group)] / OsS5a [Oryza sativa (japonica cultivar-group)] / 26S proteasome regulatory particle non-ATPase subunit10 [Oryza sativa (japonica cultivar-group)] / Ubiquitin interaction motif family protein, expressed [Oryza sativa (japonica cultivar-group)] / Ubiquitin interaction motif family protein, expressed [Oryza sativa (japonica cultivar-group)] / O…
G06_008														(ES700316)	ve_004c_h09	F1 - AACAACCATACGCATCGTCA	60	(AG)6	386		NP_001042443.1	2e-20	Os01g0223300 [Oryza sativa (japonica cultivar-group)] / unknown protein [Oryza sativa (japonica cultivar-group)] / unknown protein [Oryza sativa (japonica cultivar-group)] / Os01g0223300 [Oryza sativa (japonica cultivar-group)] / hypothetical protein OsJ_000910 [Oryza sativa (japonica cultivar-group)]
G06_008														(ES700316)	ve_004c_h09	R1 - GGTGTGCAAGTCTGCATCAT	59.71	(AG)6	386		NP_001042443.1	2e-20	Os01g0223300 [Oryza sativa (japonica cultivar-group)] / unknown protein [Oryza sativa (japonica cultivar-group)] / unknown protein [Oryza sativa (japonica cultivar-group)] / Os01g0223300 [Oryza sativa (japonica cultivar-group)] / hypothetical protein OsJ_000910 [Oryza sativa (japonica cultivar-group)]
G06_009														(ES700402)	ve_007d_h07	F1 - CCGATTTCTCCTCCCCTATT	59.37	(CAC)8	248		AAM47595.1	9e-57	putative UDP-glucose dehydrogenase [Sorghum bicolor]
G06_009														(ES700402)	ve_007d_h07	R2 - TGAATGTCAGGGCACTTGAG	59.83	(CAC)8	248		AAM47595.1	9e-57	putative UDP-glucose dehydrogenase [Sorghum bicolor]
G06_010														(EY458054)	ve_008b_a03	F2 - CTCTGGTGGAAGGACGTGAT	60.11	(GCT)5	358		EAY99316.1	1e-96	hypothetical protein OsI_020549 [Oryza sativa (indica cultivar-group)] / hypothetical protein OsJ_019019 [Oryza sativa (japonica cultivar-group)]
G06_010														(EY458054)	ve_008b_a03	R2 - GTATCGTCCCTTGCTTGCTC	59.84	(GCT)5	358		EAY99316.1	1e-96	hypothetical protein OsI_020549 [Oryza sativa (indica cultivar-group)] / hypothetical protein OsJ_019019 [Oryza sativa (japonica cultivar-group)]
G06_011														(ES700409)	ve_008b_d03	F1 - TGCATCTCTCGCAGAGCTTA	60	(TC)6	175		EAZ07783.1	1e-41	hypothetical protein OsI_029015 [Oryza sativa (indica cultivar-group)] / hypothetical protein OsJ_026956 [Oryza sativa (japonica cultivar-group)]
G06_011														(ES700409)	ve_008b_d03	R1 - GCCAGACCTCCAGTCATCTC	59.8	(TC)6	175		EAZ07783.1	1e-41	hypothetical protein OsI_029015 [Oryza sativa (indica cultivar-group)] / hypothetical protein OsJ_026956 [Oryza sativa (japonica cultivar-group)]
G06_012														(ES700412)	ve_008b_g08	F1 - ACGCGTAGACCACTCCACTC	60.33	(TCC)7	179		EAY96984.1	3e-49	hypothetical protein OsI_018217 [Oryza sativa (indica cultivar-group)]
G06_012														(ES700412)	ve_008b_g08	R2 - GTACGAAATTGCCTGCCTTC	59.71	(TCC)7	179		EAY96984.1	3e-49	hypothetical protein OsI_018217 [Oryza sativa (indica cultivar-group)]
G06_013														(ES700421)	ve_008c_e01	F1 - GTCGACGATCACCTGCAAC	60.27	(GAG)5	240		NP_001058435.1	1e-100	Os06g0693500 [Oryza sativa (japonica cultivar-group)] / zinc finger protein-like [Oryza sativa (japonica cultivar-group)] / Os06g0693500 [Oryza sativa (japonica cultivar-group)] / hypothetical protein OsJ_021602 [Oryza sativa (japonica cultivar-group)]
G06_013														(ES700421)	ve_008c_e01	R1 - CTCCTGTACCCCTTTCCACA	59.96	(GAG)5	240		NP_001058435.1	1e-100	Os06g0693500 [Oryza sativa (japonica cultivar-group)] / zinc finger protein-like [Oryza sativa (japonica cultivar-group)] / Os06g0693500 [Oryza sativa (japonica cultivar-group)] / hypothetical protein OsJ_021602 [Oryza sativa (japonica cultivar-group)]
G06_021	7	42.2	28.3					4.6				yes		(ES699358)	r_005b_c12	F1 - ACGCCATTACTCCTGTCCAC	60	(GGC)4	239	2	NP_001057112.1	1e-77	Os06g0210100 [Oryza sativa (japonica cultivar-group)] / putative transmembrane protein Tmp21 precursor [Oryza sativa (japonica cultivar-group)] / Os06g0210100 [Oryza sativa (japonica cultivar-group)]
G06_021	7	42.2	28.3					4.6				yes		(ES699358)	r_005b_c12	R3 - ATCTCCTCGGAGACGCACT	59.96	(GGC)4	239	2	NP_001057112.1	1e-77	Os06g0210100 [Oryza sativa (japonica cultivar-group)] / putative transmembrane protein Tmp21 precursor [Oryza sativa (japonica cultivar-group)] / Os06g0210100 [Oryza sativa (japonica cultivar-group)]
G06_022	4	50.5										no		(ES699359)	r_005b_e03	F1 - ATCAGCAGCAGCAACCCTAC	60.43	(TCC)4	190
G06_022	4	50.5										no		(ES699359)	r_005b_e03	R3 - TCCAGGTCGTAGAGGAGGAA	59.8	(TCC)4	190
G06_024														(EY457984)	r_005c_b08	F2 - TCCAACAAGCTGACCAAGAA	59.41	(ACC)4	338		EAY86444.1	3e-38	hypothetical protein OsI_007677 [Oryza sativa (indica cultivar-group)]
G06_024														(EY457984)	r_005c_b08	R2 - TTGTCCATGGGGTAGTAGTCG	59.86	(ACC)4	338		EAY86444.1	3e-38	hypothetical protein OsI_007677 [Oryza sativa (indica cultivar-group)]
G06_028	7		54.501									no		(EY457991)	r_006a_b12	F2 - TGGAGGATTGAGTGCTACCC	60.07	(ATG)4	304	2	EAZ07690.1	9e-54	hypothetical protein OsI_028922 [Oryza sativa (indica cultivar-group)]
G06_028	7		54.501									no		(EY457991)	r_006a_b12	R1 - CCATGATGCCACACACAAAT	60.25	(ATG)4	304	2	EAZ07690.1	9e-54	hypothetical protein OsI_028922 [Oryza sativa (indica cultivar-group)]
G06_029	3	57.6										no		(ES699379)	r_006b_a09	F1 - TTGTCGAAGCTGGTGATCTG	59.98	(ATA)4	260	2	NP_001044947.1	4e-64	Os01g0872700 [Oryza sativa (japonica cultivar-group)] / putative 5'-3' exoribonuclease (XRN3) [Oryza sativa (japonica cultivar-group)] / Os01g0872700 [Oryza sativa (japonica cultivar-group)]
G06_029	3	57.6										no		(ES699379)	r_006b_a09	R2 - GGCATTCCGTTTGGATAATG	60.15	(ATA)4	260	2	NP_001044947.1	4e-64	Os01g0872700 [Oryza sativa (japonica cultivar-group)] / putative 5'-3' exoribonuclease (XRN3) [Oryza sativa (japonica cultivar-group)] / Os01g0872700 [Oryza sativa (japonica cultivar-group)]
G06_031	3	33.5										no		(EY457992)	r_006c_e09	F1 - GCCGAGTTCAACCTTTCAGA	60.38	(GCC)4	265	2	NP_001042679.1	3e-70	Os01g0266500 [Oryza sativa (japonica cultivar-group)] / putative MAWD binding protein [Oryza sativa (japonica cultivar-group)] / putative MAWD binding protein [Oryza sativa (japonica cultivar-group)] / Os01g0266500 [Oryza sativa (japonica cultivar-group)]
G06_031	3	33.5										no		(EY457992)	r_006c_e09	R1 - GCTTCCCCTGCTCTTCTTCT	60.1	(GCC)4	265	2	NP_001042679.1	3e-70	Os01g0266500 [Oryza sativa (japonica cultivar-group)] / putative MAWD binding protein [Oryza sativa (japonica cultivar-group)] / putative MAWD binding protein [Oryza sativa (japonica cultivar-group)] / Os01g0266500 [Oryza sativa (japonica cultivar-group)]
G06_036														(ES699412)	r_007b_a07	F2 - TAAACACCAGGATCGGGAAA	60.3	(GGC)4	245		NP_001048074.1	6e-11	Os02g0740600 [Oryza sativa (japonica cultivar-group)] / unknown protein [Oryza sativa (japonica cultivar-group)] / Os02g0740600 [Oryza sativa (japonica cultivar-group)] / hypothetical protein OsJ_008047 [Oryza sativa (japonica cultivar-group)]
G06_036														(ES699412)	r_007b_a07	R2 - AGTGCCCTCCTTCACCTTCT	60.25	(GGC)4	245		NP_001048074.1	6e-11	Os02g0740600 [Oryza sativa (japonica cultivar-group)] / unknown protein [Oryza sativa (japonica cultivar-group)] / Os02g0740600 [Oryza sativa (japonica cultivar-group)] / hypothetical protein OsJ_008047 [Oryza sativa (japonica cultivar-group)]
G06_037														(ES699413)	r_007b_b04	F1 - AGATGCCTACTTCCCCTGCT	60.23	(CCG)4	273		CAE01582.2	8e-82	OSJNBa0068L06.8 [Oryza sativa (japonica cultivar-group)]
G06_037														(ES699413)	r_007b_b04	R3 - ACGCGTTGTAATCCTTCTCG	60.27	(CCG)4	273		CAE01582.2	8e-82	OSJNBa0068L06.8 [Oryza sativa (japonica cultivar-group)]
G06_038														(EY457996)	r_007c_b12	F1 - GAAGGTGGCCAAATTAAGCA	60.07	(CTG)4	336		ABF96527.1	2e-83	von Willebrand factor type A domain containing protein, expressed [Oryza sativa (japonica cultivar-group)]
G06_038														(EY457996)	r_007c_b12	R1 - ATCTTGCTGCACGTGTTGAT	59.32	(CTG)4	336		ABF96527.1	2e-83	von Willebrand factor type A domain containing protein, expressed [Oryza sativa (japonica cultivar-group)]
G06_039	6								0					(ES699418)	r_007c_e05	F1 - AGAAGGCTCGTCGGGTCTA	59.96	(TCG)4	351	3	NP_001047574.1	5e-39	Os02g0646400 [Oryza sativa (japonica cultivar-group)] / Monothiol glutaredoxin-S6 precursor / putative glutaredoxin I [Oryza sativa (japonica cultivar-group)] / putative glutaredoxin I [Oryza sativa (japonica cultivar-group)] / Os02g0646400 [Oryza sativa (japonica cultivar-group)] / hypothetical protein OsI_008125 [Oryza sativa (indica cultivar-group)] / hypothetical protein OsJ_007474 [Oryza sat…
G06_039	6								0					(ES699418)	r_007c_e05	R1 - CCCAACCAGGTCAAGAAGAA	60.08	(TCG)4	351	3	NP_001047574.1	5e-39	Os02g0646400 [Oryza sativa (japonica cultivar-group)] / Monothiol glutaredoxin-S6 precursor / putative glutaredoxin I [Oryza sativa (japonica cultivar-group)] / putative glutaredoxin I [Oryza sativa (japonica cultivar-group)] / Os02g0646400 [Oryza sativa (japonica cultivar-group)] / hypothetical protein OsI_008125 [Oryza sativa (indica cultivar-group)] / hypothetical protein OsJ_007474 [Oryza sat…
G06_041	4	45.7										no		(ES699422)	r_007c_g05	F1 - GTGGTTGGTGGCCTCTAATG	60.38	(GCT)4	284	2	EAZ08137.1	1e-106	hypothetical protein OsI_029369 [Oryza sativa (indica cultivar-group)]
G06_041	4	45.7										no		(ES699422)	r_007c_g05	R1 - GCCGACAATGGAGAATGAGT	60.08	(GCT)4	284	2	EAZ08137.1	1e-106	hypothetical protein OsI_029369 [Oryza sativa (indica cultivar-group)]
G06_042														(EY457999)	r_007d_c03	F1 - TCAGGGTTCAAGTGCAACAG	59.87	(CCA)4	216		NP_001056391.1	1e-63	Os05g0574600 [Oryza sativa (japonica cultivar-group)] / putative beta-ketoacyl synthase [Oryza sativa (japonica cultivar-group)] / Os05g0574600 [Oryza sativa (japonica cultivar-group)] / hypothetical protein OsJ_018848 [Oryza sativa (japonica cultivar-group)]
G06_042														(EY457999)	r_007d_c03	R1 - CAAGCAGCTATCTGGCAACA	60.16	(CCA)4	216		NP_001056391.1	1e-63	Os05g0574600 [Oryza sativa (japonica cultivar-group)] / putative beta-ketoacyl synthase [Oryza sativa (japonica cultivar-group)] / Os05g0574600 [Oryza sativa (japonica cultivar-group)] / hypothetical protein OsJ_018848 [Oryza sativa (japonica cultivar-group)]
G06_043	4		57.755	52.5		170.8	62.3					yes	yes	(ES699437)	r_008b_b09	F1 - CTGGCTTTCCTCTCCCTTTC	60.32	(CCG)4	259		NP_001049957.1	3e-53	Os03g0321000 [Oryza sativa (japonica cultivar-group)] / Membrane steroid binding protein 1, putative, expressed [Oryza sativa (japonica cultivar-group)] / Os03g0321000 [Oryza sativa (japonica cultivar-group)]
G06_043	4		57.755	52.5		170.8	62.3					yes	yes	(ES699437)	r_008b_b09	R1 - GAAGAGGGTGGAGACGATGA	60.2	(CCG)4	259		NP_001049957.1	3e-53	Os03g0321000 [Oryza sativa (japonica cultivar-group)] / Membrane steroid binding protein 1, putative, expressed [Oryza sativa (japonica cultivar-group)] / Os03g0321000 [Oryza sativa (japonica cultivar-group)]
G06_047														(ES699466)	r_009a_g06	F2 - CACATTTCCCCCTCACAACT	59.82	(TGG)4	283
G06_047														(ES699466)	r_009a_g06	R2 - TCCACGAACGTTTGACGAT	60.1	(TGG)4	283
G06_049	1		27.5	15.6			24.3					yes	yes	(EY458008)	r_009d_e10	F3 - TGTAATCGTACCCCCAGCTC	59.96	(TTA)4	337
G06_049	1		27.5	15.6			24.3					yes	yes	(EY458008)	r_009d_e10	R1 - TTGACTGCCTGAAACTGCAC	60.03	(TTA)4	337
G06_050														(ES699482)	r_010a_d11	F1 - TGAGCTAGGGGAGATGGAGA	59.9	(AGC)4	193		BAD09400.1	2e-77	hypothetical protein [Oryza sativa (japonica cultivar-group)] / hypothetical protein [Oryza sativa (japonica cultivar-group)] / hypothetical protein OsI_026570 [Oryza sativa (indica cultivar-group)] / hypothetical protein OsJ_024745 [Oryza sativa (japonica cultivar-group)]
G06_050														(ES699482)	r_010a_d11	R1 - ATGGAGAAGCTGCTTGGAGA	60.1	(AGC)4	193		BAD09400.1	2e-77	hypothetical protein [Oryza sativa (japonica cultivar-group)] / hypothetical protein [Oryza sativa (japonica cultivar-group)] / hypothetical protein OsI_026570 [Oryza sativa (indica cultivar-group)] / hypothetical protein OsJ_024745 [Oryza sativa (japonica cultivar-group)]
G06_051														(EY458010)	r_011a_a06	F1 - CGACATCGAGTACCACGAGA	59.86	(CCG)4	277	2	EAY91882.1	1e-27	hypothetical protein OsI_013115 [Oryza sativa (indica cultivar-group)]
G06_051														(EY458010)	r_011a_a06	R1 - GAACGGGTATGGCACCTCTA	59.96	(CCG)4	277	2	EAY91882.1	1e-27	hypothetical protein OsI_013115 [Oryza sativa (indica cultivar-group)]
G06_054														(EY458013)	r_011c_d10	F1 - ACCTCCGCTTCCTAAAGTCC	59.71	(AGG)4	180		EAY74588.1	6e-34	hypothetical protein OsI_002435 [Oryza sativa (indica cultivar-group)]
G06_054														(EY458013)	r_011c_d10	R1 - TGCTCATGAACCCCTCTTCT	59.8	(AGG)4	180		EAY74588.1	6e-34	hypothetical protein OsI_002435 [Oryza sativa (indica cultivar-group)]
G06_056														(ES699529)	r_012b_d11	F2 - GCCAAGGAGAGCAAGAAGAA	59.69	(AGG)4	328		AAX96735.1	3e-19	expressed protein [Oryza sativa (japonica cultivar-group)] / expressed protein [Oryza sativa (japonica cultivar-group)]
G06_056														(ES699529)	r_012b_d11	R2 - TTTCGATGGATGGAGGAGAG	60.15	(AGG)4	328		AAX96735.1	3e-19	expressed protein [Oryza sativa (japonica cultivar-group)] / expressed protein [Oryza sativa (japonica cultivar-group)]
G06_064														(EY458022)	r_013d_g09	F2 - TCAGCATTCTCTCTGGGTCA	59.5	(AGA)4	229		NP_001042641.1	2e-85	Os01g0259900 [Oryza sativa (japonica cultivar-group)] / Os01g0259900 [Oryza sativa (japonica cultivar-group)]
G06_064														(EY458022)	r_013d_g09	R1 - GCCGCTGCTTCTGTTACTCT	59.79	(AGA)4	229		NP_001042641.1	2e-85	Os01g0259900 [Oryza sativa (japonica cultivar-group)] / Os01g0259900 [Oryza sativa (japonica cultivar-group)]
G06_065	6							91						(ES699678)	rg1_005c_b07	F1 - TCCCAGTGACCCTCTGGTAG	60.1	(TGT)4	242
G06_065	6							91						(ES699678)	rg1_005c_b07	R1 - AATCCAGTACATCGGCAAGG	59.96	(TGT)4	242
G06_066														(ES699607)	rg1_006a_a04	F2 - GACGTGGTTCCACGAAGATT	59.97	(AGT)4	259
G06_066														(ES699607)	rg1_006a_a04	R2 - TCAGAACTCGTCTTGGCAGA	59.7	(AGT)4	259
G06_067														(ES699620)	rg1_006d_b09	F2 - TGTTATCCCACCGAGGAAAC	59.79	(GAT)4	190		EAY87363.1	4e-65	hypothetical protein OsI_008596 [Oryza sativa (indica cultivar-group)]
G06_067														(ES699620)	rg1_006d_b09	R1 - TTTCTTAGCGACGCCATCTT	59.98	(GAT)4	190		EAY87363.1	4e-65	hypothetical protein OsI_008596 [Oryza sativa (indica cultivar-group)]
G06_068														(ES699663)	rg1_009a_f04	F1 - GTTGTTTGGGGTTCAGTGCT	60.01	(GCT)4	318
G06_068														(ES699663)	rg1_009a_f04	R1 - TTAGCACGAGCTCCTTGGAT	59.98	(GCT)4	318
G06_069														(ES699599)	rg1_009d_c10	F1 - GGCTTCTTGAAAGGATGCTG	59.96	(CTG)4	200
G06_069														(ES699599)	rg1_009d_c10	R1 - CGTGCACTCTACATGGCCTA	59.89	(CTG)4	200
G06_070														(ES699660)	rg1_009d_g10	F2 - AGGTTGCAGGCTGTTGAAGT	59.91	(TAG)4	190
G06_070														(ES699660)	rg1_009d_g10	R1 - CCCAGCCTGGTTGTACTGTT	60.03	(TAG)4	190
G06_071														(ES699646)	rg1_012c_b07	F1 - AGCCATTGCGTTTCTGTTCT	59.88	(TCG)4	158
G06_071														(ES699646)	rg1_012c_b07	R1 - CAGAAGGGTAACGTCCTCCA	60.1	(TCG)4	158
G06_072														(ES699576)	rg1_013d_a03	F1 - ACTCGCCCCACAATACTACG	60.02	(CATGG)4	195		EAZ36111.1	2e-39	hypothetical protein OsJ_019594 [Oryza sativa (japonica cultivar-group)]
G06_072														(ES699576)	rg1_013d_a03	R1 - GCCTGGCATCAAGATCATTT	60.04	(CATGG)4	195		EAZ36111.1	2e-39	hypothetical protein OsJ_019594 [Oryza sativa (japonica cultivar-group)]
G06_073														(ES699642)	rg1_015b_e06	F1 - GGAGGCTCTGCAAGTCAATC	59.96	(TGG)4	317		EAZ09628.1	8e-22	hypothetical protein OsI_030860 [Oryza sativa (indica cultivar-group)]
G06_073														(ES699642)	rg1_015b_e06	R1 - GGCACTTTCCTGCAAGATTC	59.82	(TGG)4	317		EAZ09628.1	8e-22	hypothetical protein OsI_030860 [Oryza sativa (indica cultivar-group)]
G06_074														(ES699650)	rg1_015c_d11	F3 - CTACGCTGTCATGAGGGTGA	59.86	(AGC)4	180		AAV43897.1	5e-66	unknown protein [Oryza sativa (japonica cultivar-group)] / unknown protein [Oryza sativa (japonica cultivar-group)] / hypothetical protein OsI_018914 [Oryza sativa (indica cultivar-group)] / hypothetical protein OsJ_017441 [Oryza sativa (japonica cultivar-group)]
G06_074														(ES699650)	rg1_015c_d11	R1 - CCCCGCTTGCAATACACTAT	59.98	(AGC)4	180		AAV43897.1	5e-66	unknown protein [Oryza sativa (japonica cultivar-group)] / unknown protein [Oryza sativa (japonica cultivar-group)] / hypothetical protein OsI_018914 [Oryza sativa (indica cultivar-group)] / hypothetical protein OsJ_017441 [Oryza sativa (japonica cultivar-group)]
G06_075														(ES699779)	rg3_001_e12	F3 - CCCCATCTGGGTGTAAGAAG	59.4	(TGT)4	159
G06_075														(ES699779)	rg3_001_e12	R1 - CACGGAACATTTATGCTGGA	59.54	(TGT)4	159
G06_076														(ES699832)	rg3_004_h02	F1 - TTTTCTAGGGCGAATGTGCT	59.85	(GAT)4	284		EAZ12191.1	1e-18	hypothetical protein OsJ_002016 [Oryza sativa (japonica cultivar-group)]
G06_076														(ES699832)	rg3_004_h02	R1 - AGGGCAGCTTGCATAACAAT	59.74	(GAT)4	284		EAZ12191.1	1e-18	hypothetical protein OsJ_002016 [Oryza sativa (japonica cultivar-group)]
G06_077														(ES699744)	rg3_005c_c08	F1 - CCTCAAGCCCTGGTAGACTG	59.86	(GCA)4	215
G06_077														(ES699744)	rg3_005c_c08	R1 - AAATCACACATCGCAAACCA	59.97	(GCA)4	215
G06_078	4	46.9	119.85	64.5	131.8		40.7					yes	yes	(ES699735)	rg3_006d_h11	F1 - CAGCATATCCCCGAATCAAT	59.75	(GCT)4	226		AAV65331.1	5e-42	pg4 [Hordeum vulgare]
G06_078	4	46.9	119.85	64.5	131.8		40.7					yes	yes	(ES699735)	rg3_006d_h11	R1 - ACAGCTGAGCGGGATAAATG	60.24	(GCT)4	226		AAV65331.1	5e-42	pg4 [Hordeum vulgare]
G06_079	7	85.6	122.7									yes	yes	(ES699793)	rg3_007c_h02	F1 - GCAACGACGAGGAGATCAAT	60.23	(GCCG)4	186	2
G06_079	7	85.6	122.7									yes	yes	(ES699793)	rg3_007c_h02	R1 - ACCACCGGTGAGTACATTGC	60.84	(GCCG)4	186	2
G06_080														(ES699798)	rg3_009d_c07	F2 - CCCCTCATTCGAAGTTTTCA	60.04	(GAA)4	386
G06_080														(ES699798)	rg3_009d_c07	R1 - GCCCAGAATGGACTGCTAAA	60.21	(GAA)4	386
G06_081														(ES699785)	rg3_010b_b08	F1 - AACAAGGGTGGGGATGCT	60.33	(GTG)4	154
G06_081														(ES699785)	rg3_010b_b08	R1 - CAAAGGAACCAACCACAGGT	59.86	(GTG)4	154
G06_083														(ES699754)	rg3_015b_a07	F1 - AAGCTGTCAGGTGCATTCCT	59.87	(TTG)4	249		EAZ11649.1	2e-57	hypothetical protein OsJ_001474 [Oryza sativa (japonica cultivar-group)]
G06_083														(ES699754)	rg3_015b_a07	R1 - TGAATAGAGGAGCCGATTGC	60.32	(TTG)4	249		EAZ11649.1	2e-57	hypothetical protein OsJ_001474 [Oryza sativa (japonica cultivar-group)]
G06_085														(ES699889)	rg5_007a_e10	F2 - CCAGAGGAAACTCTGGTGGA	60.23	(GCT)4	286		CAE03604.2	9e-48	OSJNBb0004A17.6 [Oryza sativa (japonica cultivar-group)]
G06_085														(ES699889)	rg5_007a_e10	R2 - TACTGTTGGCTTGCTTGCTG	60.19	(GCT)4	286		CAE03604.2	9e-48	OSJNBb0004A17.6 [Oryza sativa (japonica cultivar-group)]
G06_088	3							51.2	120.6					(ES699983)	rg6_007c_e07	F2 - GGAGCGGTGATCAAAGAGAA	60.34	(AAAG)4	318
G06_088	3							51.2	120.6					(ES699983)	rg6_007c_e07	R2 - AGCCGTTTGAGGCAAAACTA	59.88	(AAAG)4	318
G06_089	4		71.197					109				yes		(ES700020)	rg6_008a_c10	F1 - AGATGGGAGGTGATCAGGTG	59.92	(AGA)4	153	3
G06_089	4		71.197					109				yes		(ES700020)	rg6_008a_c10	R1 - GAATCTTGGCAGAAGCCCTA	59.41	(AGA)4	153	3
G06_090														(ES699963)	rg6_009d_b05	F1 - GGATGCTTCTCCAGGTCTTG	59.8	(CGG)4	236
G06_090														(ES699963)	rg6_009d_b05	R1 - TGTTCATTCAAGCCAAGTCG	59.84	(CGG)4	236
G06_091														(ES700039)	rg6_015a_h06	F2 - CTTGTTCCTCCAGCGTCTTC	59.99	(CAA)4	358		EAZ19345.1	2e-46	hypothetical protein OsJ_033554 [Oryza sativa (japonica cultivar-group)]
G06_091														(ES700039)	rg6_015a_h06	R2 - CACCTGGCTGTTGGTTTTCT	60.15	(CAA)4	358		EAZ19345.1	2e-46	hypothetical protein OsJ_033554 [Oryza sativa (japonica cultivar-group)]
G06_092														(ES700060)	sa_001a_b09	F1 - TTCAACCTCCTTTGGTGGAG	60.08	(GAA)4	202
G06_092														(ES700060)	sa_001a_b09	R1 - CTTTGTCCCTAATTCTTGCACA	59.27	(GAA)4	202
G06_093														(ES700062)	sa_001b_c11	F2 - CAACAACAGCAGCAGCTCA	59.9	(GAC)4	191
G06_093														(ES700062)	sa_001b_c11	R1 - CCAAAGTCAACAGCACCAGA	59.87	(GAC)4	191
G06_094														(ES700072)	sa_001c_d02	F1 - CATCTTCCAGGATCGTGCTC	60.77	(GCC)4	150
G06_094														(ES700072)	sa_001c_d02	R1 - CACCGTTGTAGAGGATGTCGT	60.04	(GCC)4	150
G06_095														(EY458025)	sa_001d_d06	F1 - CTTTTGATCGGATTCGCTTC	59.78	(CGG)4	362		NP_001045150.1	5e-51	Os01g0909400 [Oryza sativa (japonica cultivar-group)] / unknown protein [Oryza sativa (japonica cultivar-group)] / Os01g0909400 [Oryza sativa (japonica cultivar-group)]
G06_095														(EY458025)	sa_001d_d06	R1 - CTGCATCTCCACCTTGCAC	60.42	(CGG)4	362		NP_001045150.1	5e-51	Os01g0909400 [Oryza sativa (japonica cultivar-group)] / unknown protein [Oryza sativa (japonica cultivar-group)] / Os01g0909400 [Oryza sativa (japonica cultivar-group)]
G06_096	5	67.8	116.568					91.3	51			yes		(EY458028)	sa_002b_f11	F3 - GATCTTGCAGGCCGTCTAAC	59.84	(TTG)4	200	2	EAZ20762.1	1e-51	hypothetical protein OsJ_034971 [Oryza sativa (japonica cultivar-group)]
G06_096	5	67.8	116.568					91.3	51			yes		(EY458028)	sa_002b_f11	R1 - GCCAGCGTCTTTATTTAGGC	58.99	(TTG)4	200	2	EAZ20762.1	1e-51	hypothetical protein OsJ_034971 [Oryza sativa (japonica cultivar-group)]
G06_098														(ES700107)	sb_002a_f02	F1 - CAAGCAACTCAAACGAAGCA	60.17	(CCT)4	354		NP_001043446.1	6e-33	Os01g0589800 [Oryza sativa (japonica cultivar-group)] / Os01g0589800 [Oryza sativa (japonica cultivar-group)]
G06_098														(ES700107)	sb_002a_f02	R1 - CCACCTTCCTCTGGTACTCG	59.72	(CCT)4	354		NP_001043446.1	6e-33	Os01g0589800 [Oryza sativa (japonica cultivar-group)] / Os01g0589800 [Oryza sativa (japonica cultivar-group)]
G06_099														(EY458030)	sb_003b_e11	F2 - GCACTTCGTACCGTTCCAC	59.15	(CGC)4	234		NP_001063403.1	3e-73	Os09g0462700 [Oryza sativa (japonica cultivar-group)] / Os09g0462700 [Oryza sativa (japonica cultivar-group)]
G06_099														(EY458030)	sb_003b_e11	R2 - GATTGTCCGGTCTGCTTGTT	60.12	(CGC)4	234		NP_001063403.1	3e-73	Os09g0462700 [Oryza sativa (japonica cultivar-group)] / Os09g0462700 [Oryza sativa (japonica cultivar-group)]
G07_003														(ES700150)	sb_004c_g06	F1 - CAGACCGAACCTTTCACCTC	59.7	(AAG)4	385		NP_001043374.1	1e-113	Os01g0570800 [Oryza sativa (japonica cultivar-group)] / putative calmodulin-binding protein [Oryza sativa (japonica cultivar-group)] / Os01g0570800 [Oryza sativa (japonica cultivar-group)]
G07_003														(ES700150)	sb_004c_g06	R1 - TCTATGACAATGGCGCAGTC	59.83	(AAG)4	385		NP_001043374.1	1e-113	Os01g0570800 [Oryza sativa (japonica cultivar-group)] / putative calmodulin-binding protein [Oryza sativa (japonica cultivar-group)] / Os01g0570800 [Oryza sativa (japonica cultivar-group)]
G07_004														(EY458035)	sb_005d_f12	F1 - ATCTGGATCACCCTCAACGA	60.47	(AGA)4	311		NP_001067038.1	1e-63	Os12g0563600 [Oryza sativa (japonica cultivar-group)] / expressed protein [Oryza sativa (japonica cultivar-group)] / Os12g0563600 [Oryza sativa (japonica cultivar-group)]
G07_004														(EY458035)	sb_005d_f12	R1 - GCCTCCTTGTTCATCTCCTTC	60.2	(AGA)4	311		NP_001067038.1	1e-63	Os12g0563600 [Oryza sativa (japonica cultivar-group)] / expressed protein [Oryza sativa (japonica cultivar-group)] / Os12g0563600 [Oryza sativa (japonica cultivar-group)]
G07_005														(EY458037)	sb_007a_c04	F1 - CCATCACCATCATCACCATC	59.56	(ACG)4	212		NP_001058670.1	6e-59	Os07g0100300 [Oryza sativa (japonica cultivar-group)] / putative sulfolipid synthase [Oryza sativa (japonica cultivar-group)] / putative sulfolipid synthase [Oryza sativa (japonica cultivar-group)] / Os07g0100300 [Oryza sativa (japonica cultivar-group)]
G07_005														(EY458037)	sb_007a_c04	R1 - GTTCTGGAAGCGGTTCTTGT	59.33	(ACG)4	212		NP_001058670.1	6e-59	Os07g0100300 [Oryza sativa (japonica cultivar-group)] / putative sulfolipid synthase [Oryza sativa (japonica cultivar-group)] / putative sulfolipid synthase [Oryza sativa (japonica cultivar-group)] / Os07g0100300 [Oryza sativa (japonica cultivar-group)]
G07_006														(EY458039)	sb_007b_e03	F1 - GGAAAAGCTGCTCACCGTAG	60.02	(AAG)4	385
G07_006														(EY458039)	sb_007b_e03	R1 - ACACCCAGAGATGGCCTATG	59.95	(AAG)4	385
G07_008														(EY458041)	ve_001a_c02	F1 - CCATGGAGGAAGTTGGAAGA	60.04	(TGG)4	322
G07_008														(EY458041)	ve_001a_c02	R1 - TGTTACCTTGCACCCACAGA	60.15	(TGG)4	322
G07_009														(EY458042)	ve_001a_d08	F1 - CCGAGAAGGAGGAGGAGACT	59.95	(GAGGCA)4	182		EAZ34988.1	2e-14	hypothetical protein OsJ_018471 [Oryza sativa (japonica cultivar-group)]
G07_009														(EY458042)	ve_001a_d08	R1 - GGCCTTGTATGCACTGATGA	59.68	(GAGGCA)4	182		EAZ34988.1	2e-14	hypothetical protein OsJ_018471 [Oryza sativa (japonica cultivar-group)]
G07_010														(ES700238)	ve_001b_e02	F1 - CTTCCATGGCCAAATCATCT	59.89	(TGA)4	235		NP_001045083.1	1e-16	Os01g0896800 [Oryza sativa (japonica cultivar-group)] / 60S ribosomal protein L5-1 / putative ribosomal protein L5 [Oryza sativa (japonica cultivar-group)] / Os01g0896800 [Oryza sativa (japonica cultivar-group)]
G07_010														(ES700238)	ve_001b_e02	R1 - TTGACAAGGGGTGAATGACA	59.94	(TGA)4	235		NP_001045083.1	1e-16	Os01g0896800 [Oryza sativa (japonica cultivar-group)] / 60S ribosomal protein L5-1 / putative ribosomal protein L5 [Oryza sativa (japonica cultivar-group)] / Os01g0896800 [Oryza sativa (japonica cultivar-group)]
G07_012														(EY458044)	ve_002a_f11	F1 - GGTCATGCTCGACCTGAAAT	60.08	(CGA)4	344		EAY88257.1	3e-19	hypothetical protein OsI_009490 [Oryza sativa (indica cultivar-group)]
G07_012														(EY458044)	ve_002a_f11	R1 - CACCATACAGAACCGTGTGC	60.03	(CGA)4	344		EAY88257.1	3e-19	hypothetical protein OsI_009490 [Oryza sativa (indica cultivar-group)]
G07_013														(ES700260)	ve_002b_e03	F1 - ATATGGTGGAGGTCGTGGAG	59.8	(GGT)4	278
G07_013														(ES700260)	ve_002b_e03	R1 - GCAAGCATACTCTTGCACCA	60.02	(GGT)4	278
G07_014														(EY458047)	ve_003a_e09	F1 - AACCTACCCCCTGGAAACAC	60.09	(CAC)4	313		EAZ17538.1	2e-58	hypothetical protein OsJ_031747 [Oryza sativa (japonica cultivar-group)]
G07_014														(EY458047)	ve_003a_e09	R1 - CAGAGCCTTTCTTGCCTTTG	60.12	(CAC)4	313		EAZ17538.1	2e-58	hypothetical protein OsJ_031747 [Oryza sativa (japonica cultivar-group)]
G07_015														(ES700269)	ve_003a_h08	F1 - GCTGCTTCGCTTCCACTACT	59.79	(GCA)4	246		NP_001051862.1	3e-60	Os03g0843300 [Oryza sativa (japonica cultivar-group)] / putative late embryogenesis abundant protein [Oryza sativa (japonica cultivar-group)] / salt tolerance protein, putative, expressed [Oryza sativa (japonica cultivar-group)] / salt tolerance protein, putative, expressed [Oryza sativa (japonica cultivar-group)] / salt tolerance protein, putative, expressed [Oryza sativa (japonica cultivar-grou…
G07_015														(ES700269)	ve_003a_h08	R1 - CCTCCTTGTCCTCCTCCTTC	60.19	(GCA)4	246		NP_001051862.1	3e-60	Os03g0843300 [Oryza sativa (japonica cultivar-group)] / putative late embryogenesis abundant protein [Oryza sativa (japonica cultivar-group)] / salt tolerance protein, putative, expressed [Oryza sativa (japonica cultivar-group)] / salt tolerance protein, putative, expressed [Oryza sativa (japonica cultivar-group)] / salt tolerance protein, putative, expressed [Oryza sativa (japonica cultivar-grou…
G07_016														(ES700282)	ve_003c_e07	F1 - TCTCCGTTTGCTCCATTTTC	60.19	(CTC)4	261		NP_001047284.1	1e-45	Os02g0590400 [Oryza sativa (japonica cultivar-group)] / putative acyltransferase (46.9 kD) (1H765) [Oryza sativa (japonica cultivar-group)] / Os02g0590400 [Oryza sativa (japonica cultivar-group)]
G07_016														(ES700282)	ve_003c_e07	R1 - CACGGCACATAGTCGTGTTC	60.18	(CTC)4	261		NP_001047284.1	1e-45	Os02g0590400 [Oryza sativa (japonica cultivar-group)] / putative acyltransferase (46.9 kD) (1H765) [Oryza sativa (japonica cultivar-group)] / Os02g0590400 [Oryza sativa (japonica cultivar-group)]
G07_019														(ES700319)	ve_004d_a03	F1 - GGGACCCACCTTAGTCCTTT	59.3	(CGC)4	238
G07_019														(ES700319)	ve_004d_a03	R1 - GGACCTACCGCGTCTAGTGA	60.28	(CGC)4	238
G07_020														(ES700329)	ve_005b_b06	F1 - TCACGCGTACGCTGTTTCTA	60.6	(CAT)4	204
G07_020														(ES700329)	ve_005b_b06	R1 - CAAATAACAAACGCCCACCT	59.86	(CAT)4	204
G07_021														(ES700334)	ve_005c_a03	F1 - GAAAAACACACCGCCTGAG	59.28	(TCC)4	178		Q8L803	4e-87	RK9_WHEAT 50S ribosomal protein L9, chloroplast precursor (CL9) / putative plastid ribosomal protein CL9 [Triticum aestivum]
G07_021														(ES700334)	ve_005c_a03	R2 - CCTGGCGATACTTCTTGACC	59.69	(TCC)4	178		Q8L803	4e-87	RK9_WHEAT 50S ribosomal protein L9, chloroplast precursor (CL9) / putative plastid ribosomal protein CL9 [Triticum aestivum]
G07_023														(ES700348)	ve_005d_b02	F1 - GGCACCTTCTCTTTTCCTCA	59.41	(CTC)4	205		NP_001051129.1	1e-114	Os03g0725300 [Oryza sativa (japonica cultivar-group)] / Lariat debranching enzyme / putative Lariat debranching enzyme [Oryza sativa (japonica cultivar-group)] / Lariat debranching enzyme, C-terminal domain containing protein, expressed [Oryza sativa (japonica cultivar-group)] / Os03g0725300 [Oryza sativa (japonica cultivar-group)]
G07_023														(ES700348)	ve_005d_b02	R2 - GAGGAGGTCGATCTTGATGC	59.77	(CTC)4	205		NP_001051129.1	1e-114	Os03g0725300 [Oryza sativa (japonica cultivar-group)] / Lariat debranching enzyme / putative Lariat debranching enzyme [Oryza sativa (japonica cultivar-group)] / Lariat debranching enzyme, C-terminal domain containing protein, expressed [Oryza sativa (japonica cultivar-group)] / Os03g0725300 [Oryza sativa (japonica cultivar-group)]
G07_024	5		123.775									no		(ES700357)	ve_006a_g03	F1 - ACACCTCCACTCCACACTCC	60.01	(CTT)4	277		ABC86566.1	1e-40	homeodomain-leucine zipper transcription factor TaHDZipI-1 [Triticum aestivum]
G07_024	5		123.775									no		(ES700357)	ve_006a_g03	R1 - ATTCTGAGAGCACCCACCAC	60.12	(CTT)4	277		ABC86566.1	1e-40	homeodomain-leucine zipper transcription factor TaHDZipI-1 [Triticum aestivum]
G07_025	4	41.7										no		(ES700366)	ve_006c_c11	F1 - AACTCCCTATTGTGGCGATG	59.96	(CTG)4	255	1
G07_025	4	41.7										no		(ES700366)	ve_006c_c11	R1 - AGCAGCAAGTGTGCAACAAC	60.1	(CTG)4	255	1
G07_027														(ES700404)	ve_008a_b04	F1 - GAGGCCGAAGAAACCCTAAC	60.07	(GAG)4	346
G07_027														(ES700404)	ve_008a_b04	R1 - TTCCATGGAGGATTCTGGAG	60	(GAG)4	346
G07_028														(EY458055)	ve_008b_f04	F1 - TTGTCCAACCTAGCACCACA	60.15	(AGA)4	326		NP_001067318.1	5e-57	Os12g0624900 [Oryza sativa (japonica cultivar-group)] / GATA zinc finger family protein, expressed [Oryza sativa (japonica cultivar-group)] / Os12g0624900 [Oryza sativa (japonica cultivar-group)] / hypothetical protein OsI_037924 [Oryza sativa (indica cultivar-group)] / hypothetical protein OsJ_035491 [Oryza sativa (japonica cultivar-group)]
G07_028														(EY458055)	ve_008b_f04	R1 - CACCTCTTCACTGGCTCCTC	59.99	(AGA)4	326		NP_001067318.1	5e-57	Os12g0624900 [Oryza sativa (japonica cultivar-group)] / GATA zinc finger family protein, expressed [Oryza sativa (japonica cultivar-group)] / Os12g0624900 [Oryza sativa (japonica cultivar-group)] / hypothetical protein OsI_037924 [Oryza sativa (indica cultivar-group)] / hypothetical protein OsJ_035491 [Oryza sativa (japonica cultivar-group)]
G07_030														(EY458056)	ve_008d_a04	F1 - TCTCCAGGGTCTCCCCTTAT	59.89	(CAT)4	263		CAN77491.1	3e-21	hypothetical protein [Vitis vinifera]
G07_030														(EY458056)	ve_008d_a04	R1 - GGCATTCACATTCACACTGC	60.13	(CAT)4	263		CAN77491.1	3e-21	hypothetical protein [Vitis vinifera]
G07_033														(ES699332)	r_004a_b04	F1 - GGGAACCAAAAACCCAAACT	60.07	(CCG)4	173		NP_001064476.1	5e-82	Os10g0377400 [Oryza sativa (japonica cultivar-group)] / Ras-related protein Rab11D, putative, expressed [Oryza sativa (japonica cultivar-group)] / Os10g0377400 [Oryza sativa (japonica cultivar-group)]
G07_033														(ES699332)	r_004a_b04	R1 - GATCAGCACCACCTTGAACA	59.68	(CCG)4	173		NP_001064476.1	5e-82	Os10g0377400 [Oryza sativa (japonica cultivar-group)] / Ras-related protein Rab11D, putative, expressed [Oryza sativa (japonica cultivar-group)] / Os10g0377400 [Oryza sativa (japonica cultivar-group)]
G07_034	3	53.5										no		(EY457976)	r_004a_g10	F1 - ACCAGCAACCGACGAAAC	59.68	(CTCCAC)4	349	2	EAY76152.1	1e-108	hypothetical protein OsI_003999 [Oryza sativa (indica cultivar-group)]
G07_034	3	53.5										no		(EY457976)	r_004a_g10	R1 - GCCGCTGTAGTGGAAGAAGA	60.54	(CTCCAC)4	349	2	EAY76152.1	1e-108	hypothetical protein OsI_003999 [Oryza sativa (indica cultivar-group)]
G07_035														(EY457977)	r_004c_a08	F1 - GCAGACATGCCATACCAATG	59.96	(TAC)4	231
G07_035														(EY457977)	r_004c_a08	R1 - TTATGTGCGACAACCCAAAA	59.97	(TAC)4	231
G07_037	2	169.5	169.5									yes	yes	(ES699351)	r_004d_g02	F1 - CCGAGTCCAGCTCAATCTTC	59.95	(CCG)4	215	3	CAJ86166.1	8e-38	H0913C04.7 [Oryza sativa (indica cultivar-group)] / hypothetical protein OsI_017344 [Oryza sativa (indica cultivar-group)]
G07_037	2	169.5	169.5									yes	yes	(ES699351)	r_004d_g02	R1 - ATCCGCCAGAACTCGTAGTC	59.31	(CCG)4	215	3	CAJ86166.1	8e-38	H0913C04.7 [Oryza sativa (indica cultivar-group)] / hypothetical protein OsI_017344 [Oryza sativa (indica cultivar-group)]
G07_038	6	48.1	117.594									yes		(EY457979)	r_005a_f04	F1 - GACGCACAACTGCAACAACT	59.95	(GCT)4	335	2	NP_001048488.1	1e-72	Os02g0814000 [Oryza sativa (japonica cultivar-group)] / unknown protein [Oryza sativa (japonica cultivar-group)] / unknown protein [Oryza sativa (japonica cultivar-group)] / Os02g0814000 [Oryza sativa (japonica cultivar-group)] / hypothetical protein OsJ_008537 [Oryza sativa (japonica cultivar-group)]
G07_038	6	48.1	117.594									yes		(EY457979)	r_005a_f04	R1 - TCTTGACTTCTTCTTGCTTGGA	59.24	(GCT)4	335	2	NP_001048488.1	1e-72	Os02g0814000 [Oryza sativa (japonica cultivar-group)] / unknown protein [Oryza sativa (japonica cultivar-group)] / unknown protein [Oryza sativa (japonica cultivar-group)] / Os02g0814000 [Oryza sativa (japonica cultivar-group)] / hypothetical protein OsJ_008537 [Oryza sativa (japonica cultivar-group)]
G07_041														(EY457983)	r_005c_b02	F2 - CAGGAAGAAGGGCAGCATAG	59.97	(GAC)4	351		BAD09428.1	1e-37	putative 3-methyladenine-DNA glycosylase [Oryza sativa (japonica cultivar-group)] / putative 3-methyladenine-DNA glycosylase [Oryza sativa (japonica cultivar-group)]
G07_041														(EY457983)	r_005c_b02	R2 - TCAAACTCCTCGTCCTCCAC	60.24	(GAC)4	351		BAD09428.1	1e-37	putative 3-methyladenine-DNA glycosylase [Oryza sativa (japonica cultivar-group)] / putative 3-methyladenine-DNA glycosylase [Oryza sativa (japonica cultivar-group)]
G07_042														(EY457985)	r_005c_h12	F1 - AATCAAACCAAGCCGAGATG	60.07	(AGA)4	331	2	EAY86454.1	9e-17	hypothetical protein OsI_007687 [Oryza sativa (indica cultivar-group)]
G07_042														(EY457985)	r_005c_h12	R1 - TGATAGTGTTGCCACGGGTA	59.99	(AGA)4	331	2	EAY86454.1	9e-17	hypothetical protein OsI_007687 [Oryza sativa (indica cultivar-group)]
G07_043														(EY457988)	r_005d_e09	F1 - TGGTGCAGCTTAGGAAGAGG	60.53	(CGA)4	287		NP_001067427.1	5e-39	Os11g0195800 [Oryza sativa (japonica cultivar-group)] / expressed protein [Oryza sativa (japonica cultivar-group)] / expressed protein [Oryza sativa (japonica cultivar-group)] / Os11g0195800 [Oryza sativa (japonica cultivar-group)] / hypothetical protein OsJ_032843 [Oryza sativa (japonica cultivar-group)]
G07_043														(EY457988)	r_005d_e09	R1 - TCCTGCCACCGGTAGGTT	61.49	(CGA)4	287		NP_001067427.1	5e-39	Os11g0195800 [Oryza sativa (japonica cultivar-group)] / expressed protein [Oryza sativa (japonica cultivar-group)] / expressed protein [Oryza sativa (japonica cultivar-group)] / Os11g0195800 [Oryza sativa (japonica cultivar-group)] / hypothetical protein OsJ_032843 [Oryza sativa (japonica cultivar-group)]
G07_044														(ES699373)	r_006a_a03	F1 - GAGGTGGTGGTGATGCCTAC	60.39	(AGG)4	251		NP_001059867.1	4e-25	Os07g0535100 [Oryza sativa (japonica cultivar-group)] / unknown protein [Oryza sativa (japonica cultivar-group)] / unknown protein [Oryza sativa (japonica cultivar-group)] / Os07g0535100 [Oryza sativa (japonica cultivar-group)]
G07_044														(ES699373)	r_006a_a03	R1 - CACGGGGTGATCTTGGTTAT	59.67	(AGG)4	251		NP_001059867.1	4e-25	Os07g0535100 [Oryza sativa (japonica cultivar-group)] / unknown protein [Oryza sativa (japonica cultivar-group)] / unknown protein [Oryza sativa (japonica cultivar-group)] / Os07g0535100 [Oryza sativa (japonica cultivar-group)]
G07_045														(ES699375)	r_006a_a10	F1 - GGAAGGAAACCATTCCCAAT	60	(CGG)4	192		EAY83657.1	1e-78	hypothetical protein OsI_037616 [Oryza sativa (indica cultivar-group)]
G07_045														(ES699375)	r_006a_a10	R1 - CCCGAGACGTCGTAGAAGAT	59.31	(CGG)4	192		EAY83657.1	1e-78	hypothetical protein OsI_037616 [Oryza sativa (indica cultivar-group)]
G07_050														(ES699396)	r_006d_e09	F1 - ATCCCGCGGATTCAACTAC	59.91	(GCG)4	287		NP_001053193.1	7e-62	Os04g0495400 [Oryza sativa (japonica cultivar-group)] / OSJNBa0067K08.1 [Oryza sativa (japonica cultivar-group)] / OSJNBb0091E11.23 [Oryza sativa (japonica cultivar-group)] / Os04g0495400 [Oryza sativa (japonica cultivar-group)] / OSIGBa0159F11.8 [Oryza sativa (indica cultivar-group)] / hypothetical protein OsI_015916 [Oryza sativa (indica cultivar-group)] / hypothetical protein OsJ_014700 [Oryza…
G07_050														(ES699396)	r_006d_e09	R1 - CCTTGTGCACGAAGATGTTG	60.3	(GCG)4	287		NP_001053193.1	7e-62	Os04g0495400 [Oryza sativa (japonica cultivar-group)] / OSJNBa0067K08.1 [Oryza sativa (japonica cultivar-group)] / OSJNBb0091E11.23 [Oryza sativa (japonica cultivar-group)] / Os04g0495400 [Oryza sativa (japonica cultivar-group)] / OSIGBa0159F11.8 [Oryza sativa (indica cultivar-group)] / hypothetical protein OsI_015916 [Oryza sativa (indica cultivar-group)] / hypothetical protein OsJ_014700 [Oryza…
G07_051														(ES699398)	r_006d_f07	F1 - CAGGACATCGACCCTACGTT	59.99	(TGA)4	270		EAT92378.1	4e-51	hypothetical protein SNOG_00883 [Phaeosphaeria nodorum SN15]
G07_051														(ES699398)	r_006d_f07	R1 - GGAGTTTCCAAACAGCTTGC	59.86	(TGA)4	270		EAT92378.1	4e-51	hypothetical protein SNOG_00883 [Phaeosphaeria nodorum SN15]
G07_052														(EY457995)	r_007a_b07	F1 - CTTCCTCGAGAACGTCATCC	59.8	(GTA)4	390		NP_001044729.1	2e-38	Os01g0835900 [Oryza sativa (japonica cultivar-group)] / Os01g0835900 [Oryza sativa (japonica cultivar-group)]
G07_052														(EY457995)	r_007a_b07	R1 - AGGAAGTCGATAGCCCGATT	60.06	(GTA)4	390		NP_001044729.1	2e-38	Os01g0835900 [Oryza sativa (japonica cultivar-group)] / Os01g0835900 [Oryza sativa (japonica cultivar-group)]
G07_054														(EY457997)	r_007c_d08	F1 - ACACCGTCTTCACCTTCACC	60.01	(TCG)4	175		EAY76105.1	1e-53	hypothetical protein OsI_003952 [Oryza sativa (indica cultivar-group)]
G07_054														(EY457997)	r_007c_d08	R1 - AAGGTGACGCCATTGTAAGC	60.14	(TCG)4	175		EAY76105.1	1e-53	hypothetical protein OsI_003952 [Oryza sativa (indica cultivar-group)]
G07_055														(EY457998)	r_007c_e08	F1 - AGGATATGGAGGCGTTCCTT	59.92	(CTG)4	378		EAZ16390.1	2e-37	hypothetical protein OsJ_030599 [Oryza sativa (japonica cultivar-group)]
G07_055														(EY457998)	r_007c_e08	R1 - CCATATCCAGCACCATACCC	60.04	(CTG)4	378		EAZ16390.1	2e-37	hypothetical protein OsJ_030599 [Oryza sativa (japonica cultivar-group)]
G07_056	6	21.6	82.004								59.4	yes		(ES699421)	r_007c_g02	F1 - CAAAGAAGTCACGCACCAAA	59.88	(CCGCT)4	253	2	CAD57742.1	2e-97	RAC-ROP-like G-protein [Hordeum vulgare subsp. vulgare]
G07_056	6	21.6	82.004								59.4	yes		(ES699421)	r_007c_g02	R2 - GCTGGTGTAGCAGATGAGCA	60.17	(CCGCT)4	253	2	CAD57742.1	2e-97	RAC-ROP-like G-protein [Hordeum vulgare subsp. vulgare]
G07_057	2	96.8	84.057									yes	yes	(ES699425)	r_007c_h05	F1 - GGGGACAGCTGCAACAAT	59.64	(CCT)4,,,(CGC)4	167	2	CAG38125.1	4e-35	cystatin Hv-CPI9 [Hordeum vulgare subsp. vulgare]
G07_057	2	96.8	84.057									yes	yes	(ES699425)	r_007c_h05	R1 - GGGACTTCACCAGCTTGTTC	59.7	(CCT)4,,,(CGC)4	167	2	CAG38125.1	4e-35	cystatin Hv-CPI9 [Hordeum vulgare subsp. vulgare]
G07_058	3	23.6	45.425									yes		(ES699433)	r_008a_e12	F1 - AAGGAGCTCCAGCAAGATGA	60.1	(GCC)4	201	4	NP_001042508.1	1e-18	Os01g0233000 [Oryza sativa (japonica cultivar-group)] / Salt-stress root protein RS1 / plasma membrane polypeptide -like [Oryza sativa (japonica cultivar-group)] / Os01g0233000 [Oryza sativa (japonica cultivar-group)] / hypothetical protein OsI_001009 [Oryza sativa (indica cultivar-group)] / hypothetical protein OsJ_000980 [Oryza sativa (japonica cultivar-group)]
G07_058	3	23.6	45.425									yes		(ES699433)	r_008a_e12	R1 - GGGGGAGAGGCTTCAATAAC	59.9	(GCC)4	201	4	NP_001042508.1	1e-18	Os01g0233000 [Oryza sativa (japonica cultivar-group)] / Salt-stress root protein RS1 / plasma membrane polypeptide -like [Oryza sativa (japonica cultivar-group)] / Os01g0233000 [Oryza sativa (japonica cultivar-group)] / hypothetical protein OsI_001009 [Oryza sativa (indica cultivar-group)] / hypothetical protein OsJ_000980 [Oryza sativa (japonica cultivar-group)]
G07_059														(EY458001)	r_008b_a03	F1 - CTGAGAGCGGAGCAGAGAGT	60.03	(ATG)4	285
G07_059														(EY458001)	r_008b_a03	R1 - GGAACCGATCAGGTCAGTGT	59.97	(ATG)4	285
G07_060														(EY458004)	r_008c_b04	F1 - GGTGAAAAGGATGGAGCAAA	60.05	(TGA)4	161		EAZ01765.1	1e-39	hypothetical protein OsI_022997 [Oryza sativa (indica cultivar-group)]
G07_060														(EY458004)	r_008c_b04	R1 - GCCAGGCCTACATCATTCAT	59.92	(TGA)4	161		EAZ01765.1	1e-39	hypothetical protein OsI_022997 [Oryza sativa (indica cultivar-group)]
G07_061														(ES699455)	r_008d_g04	F1 - CCAACCAACCAACCTCCTC	60.35	(GCT)4	293		AAW63053.1	3e-48	adenosine 5'-phosphosulfate reductase 3 [Zea mays]
G07_061														(ES699455)	r_008d_g04	R1 - CAGATACTCAACGGCCCAAG	60.65	(GCT)4	293		AAW63053.1	3e-48	adenosine 5'-phosphosulfate reductase 3 [Zea mays]
G07_062														(EY458005)	r_009a_f06	F1 - GTGGACTTTCTGGCCTTGAG	59.84	(GAT)4	264		EAY78965.1	2e-66	hypothetical protein OsI_032924 [Oryza sativa (indica cultivar-group)] / hypothetical protein OsJ_030666 [Oryza sativa (japonica cultivar-group)]
G07_062														(EY458005)	r_009a_f06	R1 - GCAAAACTCCCACCAAACAT	59.84	(GAT)4	264		EAY78965.1	2e-66	hypothetical protein OsI_032924 [Oryza sativa (indica cultivar-group)] / hypothetical protein OsJ_030666 [Oryza sativa (japonica cultivar-group)]
G07_063														(ES699467)	r_009b_a02	F1 - CGGCTGATGTTGAATCAATG	60.07	(GCG)4	315
G07_063														(ES699467)	r_009b_a02	R1 - CACAAGCCCCTCTGTAAAGC	59.88	(GCG)4	315
G07_064														(EY458007)	r_009d_d07	F1 - CTTGTTCTTGGACGGACACA	59.72	(GGA)4	371		EAZ09624.1	1e-27	hypothetical protein OsI_030856 [Oryza sativa (indica cultivar-group)]
G07_064														(EY458007)	r_009d_d07	R1 - CTCCTGCTTCAGCTTGCTCT	60.04	(GGA)4	371		EAZ09624.1	1e-27	hypothetical protein OsI_030856 [Oryza sativa (indica cultivar-group)]
G07_065	5	17.4	15.5									yes		(ES699478)	r_009d_f12	F1 - CTCCACTCCAGTCCACAACC	60.56	(CTC)4	175	3	EAZ45248.1	6e-86	hypothetical protein OsJ_028731 [Oryza sativa (japonica cultivar-group)]
G07_065	5	17.4	15.5									yes		(ES699478)	r_009d_f12	R1 - GAACATGGAGAGGGTCAGGA	60.05	(CTC)4	175	3	EAZ45248.1	6e-86	hypothetical protein OsJ_028731 [Oryza sativa (japonica cultivar-group)]
G07_066	7	46.1	63.092								41.3	yes		(ES699486)	r_010a_h10	F1 - TTTCGGGAGGTGGTAGAAGA	59.66	(GCA)4	192	2	NP_001062495.1	2e-28	Os08g0558600 [Oryza sativa (japonica cultivar-group)] / putative vesicle-associated membrane protein 725 (AtVAMP725) [Oryza sativa (japonica cultivar-group)] / Os08g0558600 [Oryza sativa (japonica cultivar-group)]
G07_066	7	46.1	63.092								41.3	yes		(ES699486)	r_010a_h10	R1 - GTAGGTGGACCTGGTGCTGT	60.03	(GCA)4	192	2	NP_001062495.1	2e-28	Os08g0558600 [Oryza sativa (japonica cultivar-group)] / putative vesicle-associated membrane protein 725 (AtVAMP725) [Oryza sativa (japonica cultivar-group)] / Os08g0558600 [Oryza sativa (japonica cultivar-group)]
G07_068														(EY458011)	r_011b_g11	F1 - TGGAGGAGAGCTTGAAGGAA	60.07	(GAA)4	396		NP_001056944.1	1e-72	Os06g0173100 [Oryza sativa (japonica cultivar-group)] / putative 26S proteasome regulatory particle triple-A ATPase subunit5a [Oryza sativa (japonica cultivar-group)] / Os06g0173100 [Oryza sativa (japonica cultivar-group)]
G07_068														(EY458011)	r_011b_g11	R1 - CCAAGTCTCCTGGTCTCAGC	59.99	(GAA)4	396		NP_001056944.1	1e-72	Os06g0173100 [Oryza sativa (japonica cultivar-group)] / putative 26S proteasome regulatory particle triple-A ATPase subunit5a [Oryza sativa (japonica cultivar-group)] / Os06g0173100 [Oryza sativa (japonica cultivar-group)]
G07_069														(EY458014)	r_011d_b11	F1 - AGGCTATGGGTGTACGAACG	60.02	(AGA)4	178		ABK91799.1	1e-143	Can a 1 allergen-like [Cochliobolus lunatus]
G07_069														(EY458014)	r_011d_b11	R1 - ACGGCAACGAGGATAACAAC	60	(AGA)4	178		ABK91799.1	1e-143	Can a 1 allergen-like [Cochliobolus lunatus]
G07_070														(EY458015)	r_012a_e08	F1 - AAAGGTCAAGGGCCAAATCT	59.94	(CAC)4	323		XP_001456937.1	3e-21	hypothetical protein [Paramecium tetraurelia] / unnamed protein product [Paramecium tetraurelia]
G07_070														(EY458015)	r_012a_e08	R1 - AGCAGAAATGAGGGTGTTGG	60.11	(CAC)4	323		XP_001456937.1	3e-21	hypothetical protein [Paramecium tetraurelia] / unnamed protein product [Paramecium tetraurelia]
G07_071	3	43.8	38.998									yes		(ES699543)	r_012d_g03	F1 - CATCTATGCTCCTTGTCCACTCT	59.79	(TCC)4	201	2	EAZ12938.1	3e-49	hypothetical protein OsJ_002763 [Oryza sativa (japonica cultivar-group)]
G07_071	3	43.8	38.998									yes		(ES699543)	r_012d_g03	R1 - AACGAATCCGATCGAAACAG	60.07	(TCC)4	201	2	EAZ12938.1	3e-49	hypothetical protein OsJ_002763 [Oryza sativa (japonica cultivar-group)]
G07_072														(ES699554)	r_013b_f06	F1 - TACGTGCCCTTCATCATGTC	59.53	(ACC)4	209		AAT76330.1	1e-115	putative ATPase [Oryza sativa (japonica cultivar-group)] / ATPase, AAA family protein, expressed [Oryza sativa (japonica cultivar-group)] / hypothetical protein OsI_012026 [Oryza sativa (indica cultivar-group)] / hypothetical protein OsJ_011107 [Oryza sativa (japonica cultivar-group)]
G07_072														(ES699554)	r_013b_f06	R1 - ATCCGGCGGTAGTACTCCTT	59.98	(ACC)4	209		AAT76330.1	1e-115	putative ATPase [Oryza sativa (japonica cultivar-group)] / ATPase, AAA family protein, expressed [Oryza sativa (japonica cultivar-group)] / hypothetical protein OsI_012026 [Oryza sativa (indica cultivar-group)] / hypothetical protein OsJ_011107 [Oryza sativa (japonica cultivar-group)]
G07_073														(EY458017)	r_013c_a03	F1 - CAGATGAACAGGCAAAAGCA	59.99	(TGA)4	184		EAZ09060.1	3e-69	hypothetical protein OsI_030292 [Oryza sativa (indica cultivar-group)] / hypothetical protein OsJ_028169 [Oryza sativa (japonica cultivar-group)]
G07_073														(EY458017)	r_013c_a03	R1 - CCGAGCTGTTTAGTGGCTTC	60.02	(TGA)4	184		EAZ09060.1	3e-69	hypothetical protein OsI_030292 [Oryza sativa (indica cultivar-group)] / hypothetical protein OsJ_028169 [Oryza sativa (japonica cultivar-group)]
G07_074	1	8.4										no		(EY458019)	r_013c_h03	F1 - GAAGCACATCGACGAGATCA	59.95	(AGC)4	294	2	BAB63672.1	3e-85	putative cysteine protease CP1 [Oryza sativa (japonica cultivar-group)] / hypothetical protein OsI_005243 [Oryza sativa (indica cultivar-group)] / hypothetical protein OsJ_004812 [Oryza sativa (japonica cultivar-group)]
G07_074	1	8.4										no		(EY458019)	r_013c_h03	R1 - ATGGCATTGATACCCTCCAC	59.63	(AGC)4	294	2	BAB63672.1	3e-85	putative cysteine protease CP1 [Oryza sativa (japonica cultivar-group)] / hypothetical protein OsI_005243 [Oryza sativa (indica cultivar-group)] / hypothetical protein OsJ_004812 [Oryza sativa (japonica cultivar-group)]
G07_075	4	38.7	96.6									yes		(EY458020)	r_013d_c10	F1 - ATTTTGATTCTGCCGTCCTG	60.07	(AGGA)4,,,(ACG)4	348	2	ABF95962.1	2e-39	expressed protein [Oryza sativa (japonica cultivar-group)]
G07_075	4	38.7	96.6									yes		(EY458020)	r_013d_c10	R1 - GAGGTCGTCTTGGTTGTCGT	60.16	(AGGA)4,,,(ACG)4	348	2	ABF95962.1	2e-39	expressed protein [Oryza sativa (japonica cultivar-group)]
G07_076														(ES699562)	r_013d_d11	F2 - GTACCAGCATTGCCTTCTCC	59.7	(GTT)4	242		EAT90756.1	1e-115	hypothetical protein SNOG_02544 [Phaeosphaeria nodorum SN15]
G07_076														(ES699562)	r_013d_d11	R1 - CCGGCATACTTGAGGATGAT	59.92	(GTT)4	242		EAT90756.1	1e-115	hypothetical protein SNOG_02544 [Phaeosphaeria nodorum SN15]
G07_077														(EY458021)	r_013d_f11	F1 - TGCGTGTTTAGAAGCCTGTG	60.05	(GTAT)4	188
G07_077														(EY458021)	r_013d_f11	R1 - CCCCAGACCAAGCAGATTAC	59.55	(GTAT)4	188
G07_078														(ES699666)	rg1_001_b05	F2 - GGATGGCTGGCTGCTCTA	60.06	(TGC)4	168
G07_078														(ES699666)	rg1_001_b05	R2 - TGCGTTCATATCTTGAGGGATA	59.57	(TGC)4	168
G07_079														(ES699672)	rg1_005c_h12	F1 - GTAAGGAAAGGCCCCATTGT	60.19	(AGA)4	299
G07_079														(ES699672)	rg1_005c_h12	R1 - TTGAAGGTTTTGTGGCGATAC	59.99	(AGA)4	299
G07_080														(ES699574)	rg1_006a_e12	F1 - AGGGTAGCTTCAAGGCTGGT	60.27	(AAG)4	194
G07_080														(ES699574)	rg1_006a_e12	R1 - CCTGCAACATGTTCAAATGG	59.96	(AAG)4	194
G07_081														(ES699670)	rg1_006d_h10	F1 - CAGCAGCATACCTCTGACCA	60.01	(GAG)4	261		NP_001047461.1	2e-21	Os02g0621500 [Oryza sativa (japonica cultivar-group)] / putative PRT1 protein [Oryza sativa (japonica cultivar-group)] / Os02g0621500 [Oryza sativa (japonica cultivar-group)]
G07_081														(ES699670)	rg1_006d_h10	R1 - TATTCGCTCCCAGAATCAGC	60.32	(GAG)4	261		NP_001047461.1	2e-21	Os02g0621500 [Oryza sativa (japonica cultivar-group)] / putative PRT1 protein [Oryza sativa (japonica cultivar-group)] / Os02g0621500 [Oryza sativa (japonica cultivar-group)]
G07_082														(ES699676)	rg1_008b_b07	F1 - GCAGCTGAAGTTCACAACCA	60.03	(AGA)4	357		NP_001051465.1	5e-72	Os03g0782500 [Oryza sativa (japonica cultivar-group)] / Helix-loop-helix DNA-binding domain containing protein, expressed [Oryza sativa (japonica cultivar-group)] / Helix-loop-helix DNA-binding domain containing protein, expressed [Oryza sativa (japonica cultivar-group)] / Os03g0782500 [Oryza sativa (japonica cultivar-group)]
G07_082														(ES699676)	rg1_008b_b07	R1 - AGGGTTCATTGCTCCAGATG	60.07	(AGA)4	357		NP_001051465.1	5e-72	Os03g0782500 [Oryza sativa (japonica cultivar-group)] / Helix-loop-helix DNA-binding domain containing protein, expressed [Oryza sativa (japonica cultivar-group)] / Helix-loop-helix DNA-binding domain containing protein, expressed [Oryza sativa (japonica cultivar-group)] / Os03g0782500 [Oryza sativa (japonica cultivar-group)]
G07_083	3	17.8										no		(ES699578)	rg1_009c_c07	F1 - ACTGTGGGAGATGACGAACC	59.97	(AAG)4	250	2	EAY72779.1	3e-11	hypothetical protein OsI_000626 [Oryza sativa (indica cultivar-group)]
G07_083	3	17.8										no		(ES699578)	rg1_009c_c07	R1 - CCTCCAAGCCAATAAAGCAG	59.84	(AAG)4	250	2	EAY72779.1	3e-11	hypothetical protein OsI_000626 [Oryza sativa (indica cultivar-group)]
G07_084														(ES699611)	rg1_009d_d05	F1 - CAGCCTGAGACACCTGTTGA	60.02	(CAC)4	399		EAY93944.1	3e-47	hypothetical protein OsI_015177 [Oryza sativa (indica cultivar-group)]
G07_084														(ES699611)	rg1_009d_d05	R1 - CAGTCAGCTCCGATCACAAA	59.98	(CAC)4	399		EAY93944.1	3e-47	hypothetical protein OsI_015177 [Oryza sativa (indica cultivar-group)]
G07_085														(ES699625)	rg1_010c_f04	F1 - CGTATGTCTTGCTTGCTGGA	60.01	(AAG)4	262
G07_085														(ES699625)	rg1_010c_f04	R1 - GCAGAACCAGGGCAAGTTTA	60.25	(AAG)4	262
G07_086														(ES699572)	rg1_012b_d06	F1 - TCCAGGAACGGTCAGATTTC	60.05	(CCA)4	253		BAD30150.1	5e-31	putative hydroxyproline-rich glycoprotein DZ-HRGP [Oryza sativa (japonica cultivar-group)] / putative hydroxyproline-rich glycoprotein DZ-HRGP [Oryza sativa (japonica cultivar-group)]
G07_086														(ES699572)	rg1_012b_d06	R1 - TGGCTGCTGAGGTAACTGTG	60.05	(CCA)4	253		BAD30150.1	5e-31	putative hydroxyproline-rich glycoprotein DZ-HRGP [Oryza sativa (japonica cultivar-group)] / putative hydroxyproline-rich glycoprotein DZ-HRGP [Oryza sativa (japonica cultivar-group)]
G07_087														(ES699617)	rg1_014b_c12	F1 - CAGAAGAAGCTTGGGACAGG	59.98	(TGA)4	318		EAY90526.1	2e-49	hypothetical protein OsI_011759 [Oryza sativa (indica cultivar-group)]
G07_087														(ES699617)	rg1_014b_c12	R1 - GCTTTCCTGCTCAGTTCCAC	60	(TGA)4	318		EAY90526.1	2e-49	hypothetical protein OsI_011759 [Oryza sativa (indica cultivar-group)]
G07_088	7		11.6									no		(ES699692)	rg1_015c_a07	F1 - CCGGGACAGAAACTGATGAT	59.93	(CTA)4	345	2	EAZ05534.1	5e-32	hypothetical protein OsI_026766 [Oryza sativa (indica cultivar-group)]
G07_088	7		11.6									no		(ES699692)	rg1_015c_a07	R1 - CGAGCATTCTTCCTTTCTCC	59.01	(CTA)4	345	2	EAZ05534.1	5e-32	hypothetical protein OsI_026766 [Oryza sativa (indica cultivar-group)]
G07_089														(ES699710)	rg2_004_f09	F1 - TGGAACCTGCACAACACAAT	60.01	(GAT)4	184
G07_089														(ES699710)	rg2_004_f09	R1 - GGACCCCGGTCCTATTCTT	60.14	(GAT)4	184
G07_090	2										59.3	no		(ES699778)	rg3_002_c01	F1 - GGAGCATTTGAGCTCTGGAC	59.96	(GAA)4	309
G07_090	2										59.3	no		(ES699778)	rg3_002_c01	R1 - GAGCTGGGTCTCCACAAAAC	59.7	(GAA)4	309
G07_091	2										71.8	no		(ES699783)	rg3_005c_b09	F1 - ATGGAGAAGCTGAGGCAGAA	60.1	(AGC)4	204
G07_091	2										71.8	no		(ES699783)	rg3_005c_b09	R1 - CCCTCGGCCTACAAATAACA	59.95	(AGC)4	204
G07_092														(ES699732)	rg3_005d_d07	F1 - TTTCGTGTTGCATTCGATTC	59.67	(ATT)4	152
G07_092														(ES699732)	rg3_005d_d07	R1 - GATACAATCCCCAGCTCTGC	59.66	(ATT)4	152
G07_093														(ES699768)	rg3_007c_d09	F1 - TTTAAGATGGGGCTTCGACA	60.58	(CTG)4	392		NP_001043151.1	4e-27	Os01g0507300 [Oryza sativa (japonica cultivar-group)] / integral membrane protein-like [Oryza sativa (japonica cultivar-group)] / Os01g0507300 [Oryza sativa (japonica cultivar-group)]
G07_093														(ES699768)	rg3_007c_d09	R1 - TCAGCGAGTCCAACACTTCA	60.59	(CTG)4	392		NP_001043151.1	4e-27	Os01g0507300 [Oryza sativa (japonica cultivar-group)] / integral membrane protein-like [Oryza sativa (japonica cultivar-group)] / Os01g0507300 [Oryza sativa (japonica cultivar-group)]
G07_094														(ES699787)	rg3_008b_b06	F1 - ACAGTTTTGCCGAGGATTTG	60.11	(TGA)4	196		NP_001051012.1	2e-39	Os03g0702800 [Oryza sativa (japonica cultivar-group)] / eukaryotic peptide chain release factor subunit 1-3 (eRF1-3) [Oryza sativa (japonica cultivar-group)] / Putative peptide chain release factor subunit 1 protein [Oryza sativa (japonica cultivar-group)] / Eukaryotic peptide chain release factor subunit 1-2, putative, expressed [Oryza sativa (japonica cultivar-group)] / Os03g0702800 [Oryza sati…
G07_094														(ES699787)	rg3_008b_b06	R1 - GCTCCTTTGAAGTGCTCCAG	60.13	(TGA)4	196		NP_001051012.1	2e-39	Os03g0702800 [Oryza sativa (japonica cultivar-group)] / eukaryotic peptide chain release factor subunit 1-3 (eRF1-3) [Oryza sativa (japonica cultivar-group)] / Putative peptide chain release factor subunit 1 protein [Oryza sativa (japonica cultivar-group)] / Eukaryotic peptide chain release factor subunit 1-2, putative, expressed [Oryza sativa (japonica cultivar-group)] / Os03g0702800 [Oryza sati…
G07_095														(ES699748)	rg3_010a_c04	F1 - CGGGAGGAGGATGATTAGAG	58.69	(GTA)4	185
G07_095														(ES699748)	rg3_010a_c04	R1 - TTGCTTGGAGCTTGATTTGA	59.54	(GTA)4	185
G07_096														(ES699811)	rg3_011a_e05	F1 - GAGATGAGTGGGGATGAGGA	60.01	(GAT)4	157
G07_096														(ES699811)	rg3_011a_e05	R1 - CCGGGACTCGGTACTTGTTA	59.99	(GAT)4	157
G07_097	1		30.649									no		(ES699809)	rg3_011a_h07	F1 - TCAAGGCCCTACAGAACCAC	60.11	(ACG)4	296
G07_097	1		30.649									no		(ES699809)	rg3_011a_h07	R1 - AGGCCAAGGGATAAATCGAG	60.41	(ACG)4	296
G07_098	2	93.6	105.099						100.6					(ES699737)	rg3_013d_b06	F1 - ACTGAGGCAGTGGAAGAGGA	59.99	(AAG)4,,,(AGA)4	301	2
G07_098	2	93.6	105.099						100.6					(ES699737)	rg3_013d_b06	R1 - TGCAACCAAAATAACCACCA	59.83	(AAG)4,,,(AGA)4	301	2
G07_099														(ES699865)	rg5_002_a10	F1 - CGATTGCATCCACGAGTTC	60.22	(TCG)4	298		EAY91831.1	4e-80	hypothetical protein OsI_013064 [Oryza sativa (indica cultivar-group)]
G07_099														(ES699865)	rg5_002_a10	R1 - ATCTTTCGCCAGATTGTGCT	59.84	(TCG)4	298		EAY91831.1	4e-80	hypothetical protein OsI_013064 [Oryza sativa (indica cultivar-group)]
G07_100														(ES699896)	rg5_003_d04	F1 - CACAGGAAGGGATGGATTTG	60.31	(AAG)4	233		EAY75771.1	7e-35	hypothetical protein OsI_003618 [Oryza sativa (indica cultivar-group)]
G07_100														(ES699896)	rg5_003_d04	R1 - CTTTCGACCATCCACCCTAA	59.93	(AAG)4	233		EAY75771.1	7e-35	hypothetical protein OsI_003618 [Oryza sativa (indica cultivar-group)]
	* Mapped to different linkage groups (LG)s in Lolium perenne and L. multiflorum
